# Supplementary material for: Poly[bis­(μ-hemihydrogen 2-phenyl­quinoline-4-carboxyl­ato-κ2 N,O)silver(I)]
Source: Acta Crystallogr Sect E Struct Rep Online. 2009 Jan 23;65(Pt 2):m223. doi: 10.1107/S1600536809001184 (PMC2968213; doi:10.1107/S1600536809001184)
Supplement: Supplementary file 1 [file e-65-0m223-sup1.cif]

##############################################################################
###                                                                        ###
###        Electronic paper (Acta Crystallographica Section E)             ###
###                                                                        ###
##############################################################################
#                                                                            #
# This CIF contains the data in a paper accepted for publication in Acta     #
# Crystallographica Section E. It conforms to the requirements of Notes      #
# for Authors for Section E, and has been peer reviewed under the auspices   #
# of the IUCr Commission on Journals.                                        #
#                                                                            #
# Full details of the Crystallographic Information File format               #
# are given in the paper "The Crystallographic Information File (CIF):       #
# a New Standard Archive File for Crystallography" by S. R. Hall, F. H.      #
# Allen and I. D. Brown [Acta Cryst. (1991), A47, 655-685].                  #
#                                                                            #
# The current version of the core CIF dictionary is obtainable from          #
# ftp://ftp.iucr.org/pub/cif_core.dic. The current version number is 2.4.    #
#                                                                            #
# Software is freely available for graphical display of the structure(s) in  #
# this CIF.  For information consult the CIF home page http://www.iucr.org/  #
# cif/home.html                                                              #
#                                                                            #
# This file may be used for bona fide research purposes within the           #
# scientific community so long as proper attribution is given to the journal # 
# article from which it was obtained.                                        #
#                                                                            #
##############################################################################
                                             
data_global
_audit_creation_method     'form.cif (version 2.0)'
_journal_data_validation_number     ?
_journal_date_recd_electronic     2008-10-21
_journal_date_accepted     2009-01-10
_journal_name_full     'Acta Crystallographica, Section E'
_journal_year     2009
_journal_volume     65
_journal_issue      2
_journal_page_first     m223
_journal_page_last     m223
_journal_paper_category     QM
_journal_coeditor_code     HB2825
_publ_contact_author_name     'Prof. Wei, Peihai'
_publ_contact_author_address
;
      Department of Chemistry and Chemical Engineering,
      ShanDong Institute of Education,
      Jinan, 250013,
      People's Republic of China
;
_publ_contact_author_email     'weipeihai@yahoo.com.cn'
_publ_contact_author_fax     '0086-531-86593080'
_publ_contact_author_phone     '0086-531-86593080'
_publ_section_title
;
Poly[bis(\m-hemihydrogen
2-phenylquinoline-4-carboxylato-\k^2^<i>N</i>,<i>O</i>)silver(I)]
;
loop_
    _publ_author_name
    _publ_author_address
    'Zhang, Xiutang'
;      Advanced Material Institute of Research,
      Department of Chemistry and Chemical Engineering,
      Shandong Institute of Education,
      Jinan, 250013,
      People's Republic of China
      College of Chemistry and Chemical Engineering
      Liaocheng University
      Liaocheng, 252059
      People's Republic of China
;
    'Wei, Peihai'
;     Department of Chemistry and Chemical Engineering,
      Shandong Institute of Education,
      Jinan 250013,
      People's Republic of China
;
    'Li, Bin'
;     Department of Chemistry and Chemical Engineering,
      Shandong Institute of Education,
      Jinan 250013,
      People's Republic of China
;
data_I
_audit_creation_method     SHELXL-97
_chemical_name_systematic
;
Poly[bis(\m-hemihydrogen
2-phenylquinoline-4-carboxylato-\k^2^<i>N</i>,<i>O</i>)silver(I)]
;
_chemical_name_common     ?
_chemical_formula_moiety     'C32 H21 Ag N2 O4'
_chemical_formula_sum     'C32 H21 Ag N2 O4'
_chemical_formula_iupac     '[Ag (C16 H10.5 N O2)2]'
_chemical_formula_weight     605.38
_chemical_melting_point     ?
_symmetry_cell_setting     Monoclinic
_symmetry_space_group_name_H-M     'C 2/c'
_symmetry_space_group_name_Hall     '-C 2yc'
loop_
    _symmetry_equiv_pos_as_xyz
    'x, y, z'
    '-x, y, -z+1/2'
    'x+1/2, y+1/2, z'
    '-x+1/2, y+1/2, -z+1/2'
    '-x, -y, -z'
    'x, -y, z-1/2'
    '-x+1/2, -y+1/2, -z'
    'x+1/2, -y+1/2, z-1/2'
_cell_length_a     7.2163(6)
_cell_length_b     20.5060(17)
_cell_length_c     16.5632(12)
_cell_angle_alpha     90.00
_cell_angle_beta     97.585(3)
_cell_angle_gamma     90.00
_cell_volume     2429.5(3)
_cell_formula_units_Z     4
_cell_measurement_reflns_used     3290
_cell_measurement_theta_min     2.3409
_cell_measurement_theta_max     27.4835
_cell_measurement_temperature     293(2)
_exptl_crystal_description     'Prism'
_exptl_crystal_colour     'Orange'
_exptl_crystal_size_max     0.20
_exptl_crystal_size_mid     0.15
_exptl_crystal_size_min     0.15
_exptl_crystal_density_diffrn     1.655
_exptl_crystal_density_meas     ?
_exptl_crystal_density_method     'not measured'
_exptl_crystal_F_000     1224
_exptl_absorpt_coefficient_mu     0.874
_exptl_absorpt_correction_type     'Multi-scan'
_exptl_absorpt_process_details     '(SADABS; Bruker, 2001)'
_exptl_absorpt_correction_T_min     0.877
_exptl_absorpt_correction_T_max     1.00
_exptl_special_details
;
;
_diffrn_ambient_temperature     293(2)
_diffrn_radiation_type     MoK\a
_diffrn_radiation_wavelength     0.71073
_diffrn_radiation_source     'fine-focus sealed tube'
_diffrn_radiation_monochromator     graphite
_diffrn_measurement_device_type     'Bruker SMART CCD'
_diffrn_measurement_method     \w
_diffrn_detector_area_resol_mean     ?
_diffrn_reflns_number     9257
_diffrn_reflns_av_R_equivalents     0.0200
_diffrn_reflns_av_sigmaI/netI     0.0197
_diffrn_reflns_theta_min     2.34
_diffrn_reflns_theta_max     27.48
_diffrn_reflns_theta_full     27.48
_diffrn_measured_fraction_theta_max     0.995
_diffrn_measured_fraction_theta_full     0.995
_diffrn_reflns_limit_h_min     -9
_diffrn_reflns_limit_h_max     9
_diffrn_reflns_limit_k_min     -25
_diffrn_reflns_limit_k_max     26
_diffrn_reflns_limit_l_min     -21
_diffrn_reflns_limit_l_max     20
_diffrn_standards_number     none
_diffrn_standards_interval_count     none
_diffrn_standards_interval_time     0
_diffrn_standards_decay_%     0
_refine_special_details
;
Refinement of <i>F</i>^2^ against ALL reflections. The weighted <i>R</i>-factor
<i>wR</i> and goodness of fit <i>S</i> are based on <i>F</i>^2^, conventional
<i>R</i>-factors <i>R</i> are based on <i>F</i>, with <i>F</i> set to zero for
negative <i>F</i>^2^. The threshold expression of <i>F</i>^2^ >
\s(<i>F</i>^2^) is used only for calculating <i>R</i>-factors(gt) <i>etc</i>.
and is not relevant to the choice of reflections for refinement.
<i>R</i>-factors based on <i>F</i>^2^ are statistically about twice as large
as those based on <i>F</i>, and <i>R</i>- factors based on ALL data will be
even larger.
;
_reflns_number_total     2791
_reflns_number_gt     2550
_reflns_threshold_expression     I>2\s(I)
_refine_ls_structure_factor_coef     Fsqd
_refine_ls_matrix_type     full
_refine_ls_R_factor_all     0.0339
_refine_ls_R_factor_gt     0.0289
_refine_ls_wR_factor_gt     0.0644
_refine_ls_wR_factor_ref     0.0674
_refine_ls_goodness_of_fit_ref     1.096
_refine_ls_restrained_S_all     1.096
_refine_ls_number_reflns     2791
_refine_ls_number_parameters     177
_refine_ls_number_restraints     0
_refine_ls_hydrogen_treatment     constr
_refine_ls_weighting_scheme     calc
_refine_ls_weighting_details
          'calc w=1/[\s^2^(Fo^2^)+(0.0323P)^2^+1.551P] where P=(Fo^2^+2Fc^2^)/3'
_atom_sites_solution_hydrogens     geom
_atom_sites_solution_primary     direct
_atom_sites_solution_secondary     difmap
_refine_ls_shift/su_max     0.000
_refine_ls_shift/su_mean     0.000
_refine_diff_density_max     0.660
_refine_diff_density_min     -0.329
_refine_ls_extinction_method     none
_refine_ls_extinction_coef     ?
loop_
    _atom_type_symbol
    _atom_type_description
    _atom_type_scat_dispersion_real
    _atom_type_scat_dispersion_imag
    _atom_type_scat_source
    'C' 'C' 0.0033 0.0016
                         'International Tables Vol C Tables 4.2.6.8 and 6.1.1.4'
    'H' 'H' 0.0000 0.0000
                         'International Tables Vol C Tables 4.2.6.8 and 6.1.1.4'
    'Ag' 'Ag' -0.8971 1.1015
                         'International Tables Vol C Tables 4.2.6.8 and 6.1.1.4'
    'N' 'N' 0.0061 0.0033
                         'International Tables Vol C Tables 4.2.6.8 and 6.1.1.4'
    'O' 'O' 0.0106 0.0060
                         'International Tables Vol C Tables 4.2.6.8 and 6.1.1.4'
_computing_data_collection     'SMART (Bruker, 2001)'
_computing_cell_refinement     'SAINT (Bruker, 2001)'
_computing_data_reduction     'SAINT (Bruker, 2001)'
_computing_structure_solution     'SHELXS97 (Sheldrick, 2008)'
_computing_structure_refinement     'SHELXL97 (Sheldrick, 2008)'
_computing_molecular_graphics     'SHELXTL (Sheldrick, 2008)'
_computing_publication_material     'SHELXTL (Sheldrick, 2008)'
loop_
    _atom_site_type_symbol
    _atom_site_label
    _atom_site_fract_x
    _atom_site_fract_y
    _atom_site_fract_z
    _atom_site_U_iso_or_equiv
    _atom_site_adp_type
    _atom_site_calc_flag
    _atom_site_refinement_flags
    _atom_site_occupancy
    _atom_site_disorder_assembly
    _atom_site_disorder_group
    Ag Ag1 0.5000 0.224313(10) -0.2500 0.03976(9) Uani d S 1 . .
    N N1 0.4524(2) 0.22681(7) -0.11903(9) 0.0305(3) Uani d . 1 . .
    O O1 0.4807(3) 0.16931(8) 0.17478(8) 0.0506(4) Uani d . 1 . .
    H H1O 0.4750 0.1750 0.2234 0.061 Uiso calc PR 0.50 A -1
    O O2 0.6459(3) 0.26118(9) 0.18437(10) 0.0555(4) Uani d . 1 . .
    C C1 0.4841(3) 0.28414(9) -0.07613(11) 0.0323(4) Uani d . 1 . .
    C C2 0.4827(4) 0.34294(10) -0.12074(13) 0.0468(5) Uani d . 1 . .
    H H2A 0.4619 0.3417 -0.1773 0.056 Uiso calc R 1 . .
    C C3 0.5113(4) 0.40127(11) -0.08202(16) 0.0562(7) Uani d . 1 . .
    H H3A 0.5094 0.4396 -0.1121 0.067 Uiso calc R 1 . .
    C C4 0.5437(4) 0.40349(11) 0.00334(16) 0.0546(6) Uani d . 1 . .
    H H4A 0.5627 0.4436 0.0294 0.065 Uiso calc R 1 . .
    C C5 0.5477(3) 0.34808(11) 0.04857(13) 0.0446(5) Uani d . 1 . .
    H H5A 0.5712 0.3506 0.1051 0.054 Uiso calc R 1 . .
    C C6 0.5165(3) 0.28627(9) 0.01036(11) 0.0317(4) Uani d . 1 . .
    C C7 0.5077(3) 0.22584(9) 0.05293(11) 0.0313(4) Uani d . 1 . .
    C C8 0.4621(3) 0.17105(10) 0.00812(11) 0.0344(4) Uani d . 1 . .
    H H8A 0.4467 0.1319 0.0348 0.041 Uiso calc R 1 . .
    C C9 0.4376(3) 0.17227(9) -0.07805(10) 0.0302(4) Uani d . 1 . .
    C C10 0.3928(3) 0.11103(9) -0.12467(11) 0.0331(4) Uani d . 1 . .
    C C11 0.2740(3) 0.11181(10) -0.19829(12) 0.0379(4) Uani d . 1 . .
    H H11A 0.2219 0.1510 -0.2185 0.045 Uiso calc R 1 . .
    C C12 0.2330(3) 0.05444(12) -0.24147(13) 0.0476(5) Uani d . 1 . .
    H H12A 0.1558 0.0555 -0.2911 0.057 Uiso calc R 1 . .
    C C13 0.3063(4) -0.00390(12) -0.21119(15) 0.0570(7) Uani d . 1 . .
    H H13A 0.2773 -0.0424 -0.2399 0.068 Uiso calc R 1 . .
    C C14 0.4230(4) -0.00520(11) -0.13802(15) 0.0593(7) Uani d . 1 . .
    H H14A 0.4731 -0.0446 -0.1177 0.071 Uiso calc R 1 . .
    C C15 0.4659(4) 0.05159(11) -0.09489(12) 0.0463(5) Uani d . 1 . .
    H H15A 0.5442 0.0502 -0.0456 0.056 Uiso calc R 1 . .
    C C16 0.5497(3) 0.22006(10) 0.14510(11) 0.0356(4) Uani d . 1 . .
loop_
    _atom_site_aniso_label
    _atom_site_aniso_U_11
    _atom_site_aniso_U_22
    _atom_site_aniso_U_33
    _atom_site_aniso_U_12
    _atom_site_aniso_U_13
    _atom_site_aniso_U_23
    Ag1 0.05874(17) 0.04506(14) 0.01656(11) 0.000 0.00894(9) 0.000
    N1 0.0388(9) 0.0352(8) 0.0176(7) 0.0017(7) 0.0040(6) 0.0002(6)
    O1 0.0877(12) 0.0478(8) 0.0152(6) -0.0092(8) 0.0029(7) -0.0008(6)
    O2 0.0607(11) 0.0753(11) 0.0275(8) -0.0222(9) -0.0048(7) -0.0068(7)
    C1 0.0384(10) 0.0364(10) 0.0232(9) 0.0005(8) 0.0081(8) -0.0004(7)
    C2 0.0718(16) 0.0412(11) 0.0289(10) 0.0025(11) 0.0122(10) 0.0043(8)
    C3 0.085(2) 0.0358(11) 0.0494(14) -0.0001(11) 0.0162(13) 0.0038(10)
    C4 0.0766(18) 0.0373(11) 0.0498(14) -0.0021(11) 0.0084(12) -0.0110(10)
    C5 0.0549(14) 0.0462(12) 0.0330(11) 0.0004(10) 0.0066(10) -0.0110(9)
    C6 0.0331(10) 0.0391(10) 0.0236(9) 0.0001(8) 0.0060(7) -0.0047(7)
    C7 0.0313(10) 0.0447(10) 0.0179(8) 0.0001(8) 0.0036(7) -0.0016(7)
    C8 0.0485(12) 0.0369(9) 0.0179(8) -0.0024(9) 0.0046(8) 0.0019(7)
    C9 0.0364(10) 0.0368(9) 0.0176(8) 0.0005(8) 0.0039(7) 0.0010(7)
    C10 0.0457(12) 0.0347(9) 0.0194(8) -0.0039(8) 0.0066(8) 0.0005(7)
    C11 0.0447(12) 0.0434(11) 0.0252(9) -0.0031(9) 0.0035(8) 0.0000(8)
    C12 0.0557(14) 0.0549(13) 0.0309(10) -0.0146(11) 0.0007(10) -0.0074(9)
    C13 0.088(2) 0.0440(12) 0.0401(12) -0.0171(12) 0.0113(12) -0.0106(10)
    C14 0.101(2) 0.0359(11) 0.0414(13) 0.0018(12) 0.0110(13) 0.0044(9)
    C15 0.0723(16) 0.0412(11) 0.0243(10) 0.0009(10) 0.0023(10) 0.0027(8)
    C16 0.0385(11) 0.0488(11) 0.0193(8) 0.0033(9) 0.0031(8) -0.0040(8)
_geom_special_details
;
All e.s.d.'s (except the e.s.d. in the dihedral angle between two l.s. planes)
are estimated using the full covariance matrix. The cell e.s.d.'s are taken
into account individually in the estimation of e.s.d.'s in distances, angles
and torsion angles; correlations between e.s.d.'s in cell parameters are only
used when they are defined by crystal symmetry. An approximate (isotropic)
treatment of cell e.s.d.'s is used for estimating e.s.d.'s involving l.s.
planes.
;
loop_
    _geom_bond_atom_site_label_1
    _geom_bond_atom_site_label_2
    _geom_bond_site_symmetry_2
    _geom_bond_distance
    _geom_bond_publ_flag
    Ag1 N1 . 2.2413(15) y
    Ag1 N1 2_654 2.2413(15) ?
    Ag1 O2 8_455 2.6585(17) ?
    Ag1 O2 7_655 2.6585(17) ?
    N1 C9 . 1.320(2) ?
    N1 C1 . 1.377(2) ?
    O1 C16 . 1.280(2) ?
    O1 H1O . 0.8200 ?
    O2 C16 . 1.223(3) ?
    O2 Ag1 7_655 2.6585(17) ?
    C1 C2 . 1.414(3) ?
    C1 C6 . 1.421(3) ?
    C2 C3 . 1.360(3) ?
    C2 H2A . 0.9300 ?
    C3 C4 . 1.403(4) ?
    C3 H3A . 0.9300 ?
    C4 C5 . 1.359(3) ?
    C4 H4A . 0.9300 ?
    C5 C6 . 1.421(3) ?
    C5 H5A . 0.9300 ?
    C6 C7 . 1.431(3) ?
    C7 C8 . 1.363(3) ?
    C7 C16 . 1.521(2) ?
    C8 C9 . 1.415(2) ?
    C8 H8A . 0.9300 ?
    C9 C10 . 1.487(3) ?
    C10 C15 . 1.392(3) ?
    C10 C11 . 1.395(3) ?
    C11 C12 . 1.388(3) ?
    C11 H11A . 0.9300 ?
    C12 C13 . 1.376(4) ?
    C12 H12A . 0.9300 ?
    C13 C14 . 1.382(4) ?
    C13 H13A . 0.9300 ?
    C14 C15 . 1.380(3) ?
    C14 H14A . 0.9300 ?
    C15 H15A . 0.9300 ?
loop_
    _geom_angle_atom_site_label_1
    _geom_angle_atom_site_label_2
    _geom_angle_atom_site_label_3
    _geom_angle_site_symmetry_1
    _geom_angle_site_symmetry_3
    _geom_angle
    _geom_angle_publ_flag
    N1 Ag1 N1 . 2_654 177.38(8) y
    N1 Ag1 O2 . 8_455 97.54(6) ?
    N1 Ag1 O2 2_654 8_455 82.16(6) ?
    N1 Ag1 O2 . 7_655 82.16(6) ?
    N1 Ag1 O2 2_654 7_655 97.54(6) ?
    O2 Ag1 O2 8_455 7_655 167.15(8) ?
    C9 N1 C1 . . 118.51(16) ?
    C9 N1 Ag1 . . 120.76(12) ?
    C1 N1 Ag1 . . 118.86(11) ?
    C16 O1 H1O . . 109.5 ?
    C16 O2 Ag1 . 7_655 137.88(16) ?
    N1 C1 C2 . . 117.98(17) ?
    N1 C1 C6 . . 122.71(17) ?
    C2 C1 C6 . . 119.30(17) ?
    C3 C2 C1 . . 120.9(2) ?
    C3 C2 H2A . . 119.6 ?
    C1 C2 H2A . . 119.6 ?
    C2 C3 C4 . . 119.9(2) ?
    C2 C3 H3A . . 120.0 ?
    C4 C3 H3A . . 120.0 ?
    C5 C4 C3 . . 121.1(2) ?
    C5 C4 H4A . . 119.4 ?
    C3 C4 H4A . . 119.4 ?
    C4 C5 C6 . . 120.6(2) ?
    C4 C5 H5A . . 119.7 ?
    C6 C5 H5A . . 119.7 ?
    C5 C6 C1 . . 118.14(18) ?
    C5 C6 C7 . . 124.57(18) ?
    C1 C6 C7 . . 117.24(16) ?
    C8 C7 C6 . . 117.95(17) ?
    C8 C7 C16 . . 118.96(17) ?
    C6 C7 C16 . . 123.08(16) ?
    C7 C8 C9 . . 121.59(18) ?
    C7 C8 H8A . . 119.2 ?
    C9 C8 H8A . . 119.2 ?
    N1 C9 C8 . . 121.72(17) ?
    N1 C9 C10 . . 118.39(15) ?
    C8 C9 C10 . . 119.90(16) ?
    C15 C10 C11 . . 118.69(18) ?
    C15 C10 C9 . . 120.59(18) ?
    C11 C10 C9 . . 120.70(17) ?
    C12 C11 C10 . . 120.3(2) ?
    C12 C11 H11A . . 119.8 ?
    C10 C11 H11A . . 119.8 ?
    C13 C12 C11 . . 120.3(2) ?
    C13 C12 H12A . . 119.9 ?
    C11 C12 H12A . . 119.9 ?
    C12 C13 C14 . . 119.8(2) ?
    C12 C13 H13A . . 120.1 ?
    C14 C13 H13A . . 120.1 ?
    C15 C14 C13 . . 120.5(2) ?
    C15 C14 H14A . . 119.8 ?
    C13 C14 H14A . . 119.8 ?
    C14 C15 C10 . . 120.5(2) ?
    C14 C15 H15A . . 119.8 ?
    C10 C15 H15A . . 119.8 ?
    O2 C16 O1 . . 125.35(19) ?
    O2 C16 C7 . . 120.26(18) ?
    O1 C16 C7 . . 114.37(17) ?
loop_
    _geom_hbond_atom_site_label_D
    _geom_hbond_atom_site_label_H
    _geom_hbond_atom_site_label_A
    _geom_hbond_site_symmetry_A
    _geom_hbond_distance_DH
    _geom_hbond_distance_HA
    _geom_hbond_distance_DA
    _geom_hbond_angle_DHA
    O1 H1O O1 2_655 0.82 1.68 2.470(3) 162
