# Supplementary material for: Poly[bis­(μ-hemihydrogen 2-phenyl­quinoline-4-carboxyl­ato-κ2 N,O)silver(I)]
Source: Acta Crystallogr Sect E Struct Rep Online. 2009 Jan 23;65(Pt 2):m223. doi: 10.1107/S1600536809001184 (PMC2968213; doi:10.1107/S1600536809001184)
Supplement: Supplementary file 2 [file e-65-0m223-Isup2.hkl]

# 
# h,k,l, Fc-squared, Fo-squared, sigma(Fo-squared) and status flag 
# 
data_I
_shelx_title ' a in C2/c                        C2/c' 
_shelx_refln_list_code          4 
_shelx_F_calc_maximum      331.36 
_exptl_crystal_F_000      1223.84 
_reflns_d_resolution_high  0.7701 
 
loop_ 
 _symmetry_equiv_pos_as_xyz 
 'x, y, z' 
 '-x, y, -z+1/2' 
 'x+1/2, y+1/2, z' 
 '-x+1/2, y+1/2, -z+1/2' 
 '-x, -y, -z' 
 'x, -y, z-1/2' 
 '-x+1/2, -y+1/2, -z' 
 'x+1/2, -y+1/2, z-1/2' 
 
_cell_length_a     7.2163 
_cell_length_b    20.5060 
_cell_length_c    16.5632 
_cell_angle_alpha  90.000 
_cell_angle_beta   97.585 
_cell_angle_gamma  90.000 
 
_shelx_F_squared_multiplier     1.000 
 
loop_ 
 _refln_index_h 
 _refln_index_k 
 _refln_index_l 
 _refln_F_squared_calc 
 _refln_F_squared_meas 
 _refln_F_squared_sigma 
 _refln_observed_status 
   4   0   0    49617.50    52039.02    485.61 o 
   8   0   0      579.41      512.28     54.48 o 
   1   1   0     8625.50     9052.18     54.26 o 
   3   1   0       17.04       63.93     12.10 o 
   5   1   0        1.39       29.79     21.38 o 
   7   1   0       29.48       -0.53      9.94 o 
   9   1   0        1.72       -6.62     19.67 o 
   2   2   0   109802.33   111888.33    850.13 o 
   4   2   0    14019.01    15890.29    147.84 o 
   6   2   0     5258.50     5589.51    102.24 o 
   8   2   0      473.05      436.92     76.71 o 
   1   3   0     3267.89     3283.48     27.92 o 
   3   3   0     4011.66     3982.31     51.29 o 
   5   3   0      334.55      280.73     34.43 o 
   7   3   0        2.55       38.02     23.27 o 
   9   3   0        3.98       28.00     19.86 o 
   0   4   0    30092.40    30051.65    313.46 o 
   2   4   0    10289.80    10309.36     72.56 o 
   4   4   0     3449.75     3521.32     67.61 o 
   6   4   0     3191.39     3369.33     53.77 o 
   8   4   0      295.94      307.21     35.24 o 
   1   5   0    61953.98    61706.05    548.86 o 
   3   5   0    19492.10    19818.93    129.06 o 
   5   5   0     2995.39     2889.05     31.94 o 
   7   5   0       57.91       29.96     11.58 o 
   9   5   0       31.90       33.11     11.35 o 
   0   6   0     5884.44     5747.72     68.28 o 
   2   6   0     1080.33      914.77     31.89 o 
   4   6   0     1238.74     1199.54     32.08 o 
   6   6   0     1025.36      964.11     44.03 o 
   8   6   0      490.24      394.88     41.76 o 
   1   7   0    10212.83     9935.87     50.40 o 
   3   7   0    15220.15    15094.21     90.71 o 
   5   7   0     1711.05     1679.63     40.18 o 
   7   7   0      317.61      340.80     71.51 o 
   0   8   0     4335.54     4147.67     57.37 o 
   2   8   0      311.35      356.75     14.31 o 
   4   8   0      248.96      215.60     12.67 o 
   6   8   0      115.07       88.05     22.10 o 
   8   8   0       53.40       83.99     38.78 o 
   1   9   0     8785.83     8824.32     42.77 o 
   3   9   0     1095.09      936.81     49.59 o 
   5   9   0     1706.87     1692.51     47.66 o 
   7   9   0       43.14       60.14     16.89 o 
   0  10   0        0.02       25.32     16.46 o 
   2  10   0        3.83       14.36      6.94 o 
   4  10   0        1.21        5.07     14.84 o 
   6  10   0        0.19       10.86     13.60 o 
   8  10   0       13.00       44.65     39.92 o 
   1  11   0     7470.56     7422.62     57.66 o 
   3  11   0    11309.64    11577.22    107.84 o 
   5  11   0     2162.86     2126.50     48.77 o 
   7  11   0      551.56      595.53     36.64 o 
   0  12   0      107.22       95.04     16.32 o 
   2  12   0       35.09       45.24     10.21 o 
   4  12   0      826.90      789.03     52.26 o 
   6  12   0       90.61       63.49     18.20 o 
   8  12   0      273.63      261.63     61.48 o 
   1  13   0     4968.85     5034.99     43.01 o 
   3  13   0     4868.25     4919.40     59.69 o 
   5  13   0     1508.72     1568.03     44.16 o 
   7  13   0      201.16      171.35     26.02 o 
   0  14   0     2647.09     2647.75    102.72 o 
   2  14   0     3728.09     3643.55     48.44 o 
   4  14   0     1983.32     1940.84     61.06 o 
   6  14   0      821.72      702.39     40.39 o 
   1  15   0     3841.80     3833.93     42.96 o 
   3  15   0     3161.77     3341.56     69.70 o 
   5  15   0      699.65      699.98     37.19 o 
   7  15   0       32.93       27.92     15.45 o 
   0  16   0    10281.05    11128.12    140.15 o 
   2  16   0    14709.10    15152.32    145.62 o 
   4  16   0     4429.37     4802.44     78.02 o 
   6  16   0     1044.80     1147.00     81.41 o 
   1  17   0    10139.06    10643.85    107.84 o 
   3  17   0     3390.55     3415.19     83.45 o 
   5  17   0      599.42      621.04     35.02 o 
   7  17   0        5.54       39.67     51.55 o 
   0  18   0    23587.35    25688.98    171.50 o 
   2  18   0     8013.85     8392.37     76.92 o 
   4  18   0     3855.96     3984.48    124.74 o 
   6  18   0      282.88      271.36     29.18 o 
   1  19   0      274.39      267.83     19.30 o 
   3  19   0      998.76     1019.71     87.87 o 
   5  19   0      209.80      176.59     28.36 o 
   0  20   0     1098.41     1152.79     51.12 o 
   2  20   0     2600.97     2604.04     70.37 o 
   4  20   0      695.78      689.67     39.65 o 
   6  20   0      264.27      209.53     29.30 o 
   1  21   0      438.69      408.03     27.14 o 
   3  21   0       69.24       56.97     28.80 o 
   5  21   0        0.75       -1.75     13.45 o 
   0  22   0     1984.57     2085.46     87.11 o 
   2  22   0     1597.52     1663.53     46.44 o 
   4  22   0      627.45      570.56     33.69 o 
   1  23   0     1247.73     1241.21     47.05 o 
   3  23   0      382.76      377.46     32.66 o 
   0  24   0      291.61      269.37     31.13 o 
   2  24   0      248.56      263.67     46.05 o 
   4  24   0      100.32       67.73     19.12 o 
   1  25   0      196.40      228.54     43.74 o 
   3  25   0      192.13      134.92     23.86 o 
   0  26   0       15.33       28.10     15.11 o 
   2  26   0       15.14       41.43     16.27 o 
  -9   1   1      308.93      203.17     48.05 o 
  -7   1   1      552.46      638.45     51.22 o 
  -5   1   1     2028.72     1899.54     46.06 o 
  -3   1   1    16094.16    16030.05    131.04 o 
  -1   1   1    20382.64    20414.05     92.77 o 
   1   1   1    27815.10    27124.55    144.06 o 
   3   1   1    24146.00    25017.43    143.82 o 
   5   1   1     6064.43     5981.89     95.23 o 
   7   1   1      423.84      379.85     40.46 o 
   9   1   1      148.74       94.97     62.05 o 
  -8   2   1        1.36       26.77     18.26 o 
  -6   2   1     1107.36      985.07     46.52 o 
  -4   2   1     2820.32     2883.64     46.21 o 
  -2   2   1    26233.55    27330.91    192.47 o 
   0   2   1     8739.02     8634.52     50.98 o 
   2   2   1     1815.85     1825.40     26.25 o 
   4   2   1     4089.30     4346.18     63.97 o 
   6   2   1      151.87      148.04     21.49 o 
   8   2   1       94.39       70.33     16.45 o 
  -7   3   1      208.67      291.08     34.57 o 
  -5   3   1     1797.08     1813.87     37.30 o 
  -3   3   1    10334.97    10698.37     50.22 o 
  -1   3   1     9118.36     9285.80     43.27 o 
   1   3   1     2115.27     2011.02     15.02 o 
   3   3   1    15933.54    16191.50    114.00 o 
   5   3   1     5045.78     4831.60     82.08 o 
   7   3   1      662.17      596.47     71.13 o 
   9   3   1       39.89       41.81     26.86 o 
  -8   4   1        6.48       21.19     16.08 o 
  -6   4   1      229.48      244.33     19.03 o 
  -4   4   1       66.44       95.91      9.57 o 
  -2   4   1     1381.17     1314.61     15.10 o 
   0   4   1       80.32       92.69      5.18 o 
   2   4   1     5701.89     5876.45     43.62 o 
   4   4   1      633.15      563.31     27.99 o 
   6   4   1      897.03      900.04     33.99 o 
   8   4   1       50.32       30.17     14.07 o 
  -9   5   1       60.57       50.89     32.54 o 
  -7   5   1      538.63      529.28     66.49 o 
  -5   5   1     2202.07     2185.84     35.14 o 
  -3   5   1    23635.15    24363.85    124.21 o 
  -1   5   1    17561.05    17527.76    127.41 o 
   1   5   1     3985.11     3754.37     25.89 o 
   3   5   1    12246.95    12374.28     65.54 o 
   5   5   1     1719.97     1737.11     41.84 o 
   7   5   1      316.82      301.70     41.05 o 
   9   5   1       16.00       56.18     32.54 o 
  -8   6   1      129.74       83.48     25.82 o 
  -6   6   1     1260.03     1200.90     28.58 o 
  -4   6   1     4566.92     4677.23     46.04 o 
  -2   6   1    13815.37    13772.59     96.71 o 
   0   6   1    11876.83    11803.94     60.00 o 
   2   6   1     7272.78     7174.61     56.63 o 
   4   6   1     3462.12     3591.05     40.65 o 
   6   6   1     1209.81     1308.36     35.17 o 
   8   6   1      305.11      272.39     37.74 o 
  -9   7   1      232.13      251.79     73.40 o 
  -7   7   1      428.16      400.29     44.74 o 
  -5   7   1     2924.47     3004.40     55.29 o 
  -3   7   1     7212.30     7133.17     36.40 o 
  -1   7   1     9634.03     9507.62     50.06 o 
   1   7   1     5848.30     5943.03     43.44 o 
   3   7   1      550.27      446.48     10.84 o 
   5   7   1      157.92      128.72     18.62 o 
   7   7   1      129.90       71.67     21.89 o 
  -8   8   1      557.30      515.88     48.81 o 
  -6   8   1     2426.95     2637.27     53.01 o 
  -4   8   1     5253.61     5437.71     62.04 o 
  -2   8   1    10405.16    10628.55     64.30 o 
   0   8   1    27652.70    28287.91    142.46 o 
   2   8   1    11986.22    12069.37     98.41 o 
   4   8   1     1863.61     1763.39     26.96 o 
   6   8   1      706.89      710.39     35.28 o 
   8   8   1      201.12      205.42     37.47 o 
  -7   9   1        0.46       20.16     13.46 o 
  -5   9   1        5.84       30.47     12.91 o 
  -3   9   1     1100.93     1006.89     28.96 o 
  -1   9   1       33.83       25.86      7.46 o 
   1   9   1      197.59      205.60      6.84 o 
   3   9   1      579.76      592.80     25.28 o 
   5   9   1      101.00       88.05     18.88 o 
   7   9   1        0.02        9.05     16.86 o 
  -8  10   1      689.39      630.90     86.26 o 
  -6  10   1     2443.48     2525.90     83.52 o 
  -4  10   1     7200.85     7522.65     89.42 o 
  -2  10   1    12662.87    12876.89     97.62 o 
   0  10   1    21804.16    22349.00     95.30 o 
   2  10   1     8604.40     8649.13     67.52 o 
   4  10   1     1643.57     1489.43     53.79 o 
   6  10   1      341.95      395.59     34.46 o 
   8  10   1      218.33      171.32     42.19 o 
  -7  11   1      238.74      171.27     24.36 o 
  -5  11   1     1051.77     1061.35     67.93 o 
  -3  11   1      132.55      111.78     14.28 o 
  -1  11   1     1140.78     1137.87     20.79 o 
   1  11   1     2153.40     2274.64     37.76 o 
   3  11   1      193.00      178.05     12.13 o 
   5  11   1        0.15       17.19     11.26 o 
   7  11   1       37.56       19.18     15.28 o 
  -8  12   1       93.41       44.21     20.17 o 
  -6  12   1     1114.47     1104.55     42.33 o 
  -4  12   1     2694.21     2769.92     56.29 o 
  -2  12   1     6295.55     6529.14     58.74 o 
   0  12   1    12227.52    12178.45     76.40 o 
   2  12   1     5227.61     5288.79     58.15 o 
   4  12   1     1759.89     1778.82     47.29 o 
   6  12   1      739.73      686.13     39.01 o 
   8  12   1      149.29      118.04     66.40 o 
  -7  13   1      452.83      372.93     35.33 o 
  -5  13   1     1109.66     1103.12     40.19 o 
  -3  13   1     2112.77     2162.54     33.67 o 
  -1  13   1     3282.02     3202.39     38.30 o 
   1  13   1     2825.44     2605.29     34.58 o 
   3  13   1      650.73      566.88     18.46 o 
   5  13   1      165.35      167.79     19.88 o 
   7  13   1      232.70      191.36     29.13 o 
  -6  14   1      120.51      140.06     25.66 o 
  -4  14   1        2.53       29.61      7.42 o 
  -2  14   1      998.76      936.63     27.02 o 
   0  14   1      448.53      483.96     18.23 o 
   2  14   1     2763.32     2759.71     47.29 o 
   4  14   1      591.43      560.42     30.77 o 
   6  14   1      596.67      597.47     44.93 o 
  -7  15   1      503.87      404.06     35.22 o 
  -5  15   1     2277.66     2360.09    103.59 o 
  -3  15   1     4289.38     4280.43     75.29 o 
  -1  15   1     3481.79     3327.35     43.47 o 
   1  15   1      696.30      668.89     19.71 o 
   3  15   1      425.87      418.83     19.49 o 
   5  15   1      201.99      170.49     31.38 o 
   7  15   1      180.95      157.90     24.60 o 
  -6  16   1       24.33       28.76     11.46 o 
  -4  16   1       18.63      -14.06     14.06 o 
  -2  16   1      177.23      164.68     15.10 o 
   0  16   1     4549.84     4423.32     49.57 o 
   2  16   1     1785.53     1746.09     45.63 o 
   4  16   1      985.80     1081.42     53.80 o 
   6  16   1      115.52       83.94     21.93 o 
  -7  17   1      161.81      100.43     25.03 o 
  -5  17   1      685.39      639.82     40.73 o 
  -3  17   1      973.56      866.14     81.53 o 
  -1  17   1     3461.76     3449.28    100.29 o 
   1  17   1     5589.61     5615.84     61.35 o 
   3  17   1     1636.13     1632.08     48.83 o 
   5  17   1      825.70      830.03     45.54 o 
   7  17   1      129.54       57.46     18.20 o 
  -6  18   1       92.64       68.33     16.68 o 
  -4  18   1      166.14      113.23     25.16 o 
  -2  18   1      380.23      343.43     22.14 o 
   0  18   1      421.50      395.64     25.11 o 
   2  18   1      258.07      239.68     20.69 o 
   4  18   1       43.73       33.60     17.26 o 
   6  18   1       29.78       42.70     16.79 o 
  -5  19   1       15.41        9.31     10.41 o 
  -3  19   1      142.48      170.51     20.00 o 
  -1  19   1      720.65      728.77     27.37 o 
   1  19   1     2249.40     2116.82     54.29 o 
   3  19   1     2022.55     2214.32     83.62 o 
   5  19   1      970.04      976.15     45.12 o 
  -6  20   1       37.98       49.50     16.02 o 
  -4  20   1        0.07       20.09     10.38 o 
  -2  20   1      193.40      177.88     22.76 o 
   0  20   1       20.58       24.65     23.15 o 
   2  20   1      129.27       85.91     31.04 o 
   4  20   1        5.99        8.77     23.97 o 
   6  20   1       48.85       36.89     15.71 o 
  -5  21   1       90.88       76.60     13.15 o 
  -3  21   1      168.24      221.59     27.71 o 
  -1  21   1      763.07      792.04     43.68 o 
   1  21   1     1057.39     1050.50     34.98 o 
   3  21   1      913.35      968.17     45.88 o 
   5  21   1      593.56      608.81     47.30 o 
  -4  22   1        4.41       21.30     19.86 o 
  -2  22   1       95.76       72.40     14.97 o 
   0  22   1        0.47       20.42     11.17 o 
   2  22   1       74.38       69.46     19.22 o 
   4  22   1        8.01       52.20     19.64 o 
  -3  23   1      966.87      980.91     43.71 o 
  -1  23   1      781.06      809.72     44.53 o 
   1  23   1      380.14      341.92     29.80 o 
   3  23   1      428.97      456.03     37.16 o 
  -4  24   1       54.37       35.32     13.03 o 
  -2  24   1      197.58      177.40     28.37 o 
   0  24   1       28.53       25.86      7.90 o 
   2  24   1      197.55      152.28     29.63 o 
  -3  25   1      107.56       66.09     15.92 o 
  -1  25   1      315.29      293.95     31.55 o 
   1  25   1      440.85      455.45     53.98 o 
   3  25   1       26.04       17.20     13.86 o 
  -2  26   1      151.66      126.79     31.41 o 
   0  26   1      419.24      456.86     36.15 o 
  -6   0   2       13.88       34.62     14.31 o 
  -4   0   2      547.96      621.56     22.49 o 
  -2   0   2    99244.91   105663.08    649.24 o 
   0   0   2     9423.75     9761.00    135.35 o 
   2   0   2     6295.21     5924.37    102.34 o 
   6   0   2     3174.87     3244.72     95.53 o 
   8   0   2      854.77      908.98     74.35 o 
  -9   1   2       23.34        8.13     13.62 o 
  -7   1   2       79.97       63.36     23.27 o 
  -5   1   2      120.23      133.78     11.56 o 
  -3   1   2       33.02       28.73      9.25 o 
  -1   1   2       60.71       62.26      3.08 o 
   1   1   2    27376.75    27670.52    274.80 o 
   3   1   2     2719.44     2714.17     58.08 o 
   5   1   2     1266.74     1337.60     50.34 o 
   7   1   2        2.40       12.29     20.34 o 
   9   1   2        2.13       33.86     20.43 o 
  -8   2   2        1.00       13.65     17.50 o 
  -6   2   2      471.71      438.84     19.48 o 
  -4   2   2       22.46       58.45     30.46 o 
  -2   2   2     7626.85     6708.62     40.06 o 
   0   2   2     2011.78     2169.48     18.27 o 
   2   2   2    26175.66    25417.88    148.60 o 
   4   2   2     3237.80     3038.16     54.32 o 
   6   2   2     2579.75     2784.15     63.13 o 
   8   2   2      608.92      556.83     42.93 o 
  -9   3   2      205.32       59.40     32.73 o 
  -7   3   2      701.54      639.46     35.67 o 
  -5   3   2     2276.52     2225.14     42.07 o 
  -3   3   2    12736.70    12679.98     62.46 o 
  -1   3   2    15829.16    16290.85    100.70 o 
   1   3   2     7939.42     7907.91     59.10 o 
   3   3   2     5739.15     5929.17     71.51 o 
   5   3   2     1431.30     1517.54     49.56 o 
   7   3   2      113.29       64.70     20.86 o 
   9   3   2       37.74       45.59     18.75 o 
  -8   4   2      104.10       49.00     32.35 o 
  -6   4   2      165.12      167.63     16.77 o 
  -4   4   2      373.90      324.84      9.77 o 
  -2   4   2     3001.73     2765.73     23.63 o 
   0   4   2    39649.65    39650.43    162.38 o 
   2   4   2    21678.24    21346.79    129.40 o 
   4   4   2     2574.61     2428.31     38.36 o 
   6   4   2     1669.04     1734.08     55.52 o 
   8   4   2      298.02      352.74     36.76 o 
  -9   5   2      184.96       77.56     39.35 o 
  -7   5   2      264.47      239.01     24.26 o 
  -5   5   2     1329.94     1284.43     26.72 o 
  -3   5   2     2374.04     2351.83     31.01 o 
  -1   5   2     8483.66     8432.52     41.56 o 
   1   5   2     6954.80     6787.73     44.06 o 
   3   5   2     7890.21     7795.60     65.78 o 
   5   5   2     4342.08     4265.92     64.62 o 
   7   5   2     1285.22     1305.11     93.45 o 
  -8   6   2        0.42      -16.60     16.60 o 
  -6   6   2      153.03      140.71     13.14 o 
  -4   6   2      848.32      820.69     23.84 o 
  -2   6   2      347.52      287.79      8.11 o 
   0   6   2     4781.36     4543.09     37.50 o 
   2   6   2     1950.61     1775.22     17.52 o 
   4   6   2      192.86      174.26     12.38 o 
   6   6   2       38.64       26.42     19.02 o 
   8   6   2       67.08       31.97     16.08 o 
  -9   7   2       43.69       36.32     39.54 o 
  -7   7   2      257.94      296.38     25.60 o 
  -5   7   2      431.48      477.33     18.30 o 
  -3   7   2     9802.55    10053.70     55.55 o 
  -1   7   2    18903.15    19098.60    140.97 o 
   1   7   2    11383.04    11002.37     62.89 o 
   3   7   2    20810.21    20691.30    130.49 o 
   5   7   2     5769.29     5867.95     66.61 o 
   7   7   2     1722.20     1661.05     68.48 o 
  -8   8   2       10.55       15.93     14.02 o 
  -6   8   2      253.18      228.56     23.64 o 
  -4   8   2      246.05      252.07     17.67 o 
  -2   8   2      522.71      579.12     10.78 o 
   0   8   2     6799.45     7095.88     72.90 o 
   2   8   2     5666.38     6126.84     55.37 o 
   4   8   2       43.16       24.56      4.00 o 
   6   8   2      111.38      115.83     16.12 o 
   8   8   2        1.44       39.18     22.74 o 
  -7   9   2      115.25       99.18     16.31 o 
  -5   9   2     2212.06     2286.73     49.40 o 
  -3   9   2     3854.96     3753.02     35.39 o 
  -1   9   2    14994.13    15388.38     66.79 o 
   1   9   2    42155.96    45414.73    195.69 o 
   3   9   2    14999.91    15818.85    131.40 o 
   5   9   2     8073.10     8460.80    150.98 o 
   7   9   2      262.99      282.73     41.88 o 
  -8  10   2        1.71       21.06     27.52 o 
  -6  10   2        5.07       30.41      9.62 o 
  -4  10   2        2.16        2.58      9.88 o 
  -2  10   2      104.33      130.56      5.72 o 
   0  10   2      366.23      371.19     12.91 o 
   2  10   2        9.69       17.79      8.87 o 
   4  10   2      142.30      193.89     28.14 o 
   6  10   2      114.74       96.95     29.90 o 
   8  10   2      206.66      161.14     70.37 o 
  -7  11   2      128.84      190.53     25.58 o 
  -5  11   2      374.47      410.37     24.76 o 
  -3  11   2     6700.59     6959.22    120.29 o 
  -1  11   2     7713.03     7839.70     56.27 o 
   1  11   2     3079.97     2863.26     27.50 o 
   3  11   2     6749.45     6923.49     67.47 o 
   5  11   2     2282.91     2271.33     67.80 o 
   7  11   2      667.35      706.12     40.59 o 
  -8  12   2       11.38       32.64     14.39 o 
  -6  12   2      152.07      142.06     19.81 o 
  -4  12   2      122.63      127.74     23.44 o 
  -2  12   2      668.63      679.51     17.08 o 
   0  12   2      402.89      315.51     13.45 o 
   2  12   2      121.61       69.63     11.07 o 
   4  12   2      653.12      618.30     40.33 o 
   6  12   2       16.65       16.35      8.86 o 
   8  12   2        2.71       33.68     15.93 o 
  -7  13   2       47.31       56.19     18.64 o 
  -5  13   2      624.82      675.50     33.12 o 
  -3  13   2     3498.31     3577.66     44.75 o 
  -1  13   2     7626.06     7376.49     60.03 o 
   1  13   2     4340.13     4246.46     39.60 o 
   3  13   2     3821.94     3766.66     82.02 o 
   5  13   2     1495.28     1557.35     50.49 o 
   7  13   2      402.58      375.17     42.90 o 
  -6  14   2       54.42       42.28     14.57 o 
  -4  14   2        5.65       26.23     15.47 o 
  -2  14   2      976.75      945.49     21.20 o 
   0  14   2     1443.16     1436.99     38.89 o 
   2  14   2     1571.59     1547.30     36.32 o 
   4  14   2     1106.10     1084.10     38.06 o 
   6  14   2      414.11      431.99     34.51 o 
  -7  15   2       41.80       22.43     15.97 o 
  -5  15   2      155.18      194.76     20.74 o 
  -3  15   2     1200.49     1172.87     36.45 o 
  -1  15   2     1811.43     1753.84     32.57 o 
   1  15   2     1358.77     1289.85     29.56 o 
   3  15   2     1960.12     1912.37     37.63 o 
   5  15   2     1001.28      966.24     41.08 o 
   7  15   2       68.51       77.21     18.16 o 
  -6  16   2        3.03       24.98     13.85 o 
  -4  16   2       33.19       31.13     15.37 o 
  -2  16   2      817.27      785.54     22.87 o 
   0  16   2        4.49       19.62      8.19 o 
   2  16   2      971.86     1011.47     29.44 o 
   4  16   2      783.96      760.53     36.76 o 
   6  16   2      402.56      431.64     35.92 o 
  -7  17   2        0.25       26.26     14.60 o 
  -5  17   2      117.86      101.86     20.04 o 
  -3  17   2      472.54      469.26     24.97 o 
  -1  17   2      906.60      926.14     24.38 o 
   1  17   2       16.04       24.34      7.22 o 
   3  17   2      131.90      138.06     21.02 o 
   5  17   2      454.43      369.62     31.38 o 
  -6  18   2        9.19       24.08     31.88 o 
  -4  18   2       49.99       55.13     15.04 o 
  -2  18   2      212.07      169.41     18.59 o 
   0  18   2     2261.03     2348.75     35.41 o 
   2  18   2     1738.87     1846.65     39.17 o 
   4  18   2     2429.55     2522.45     63.61 o 
   6  18   2      375.93      355.57     34.30 o 
  -5  19   2      107.85      123.45     19.84 o 
  -3  19   2       11.56        6.96     14.80 o 
  -1  19   2       76.64       60.93     20.69 o 
   1  19   2     1315.25     1217.39     40.97 o 
   3  19   2       96.68       66.12     22.40 o 
   5  19   2       25.21       19.65     13.77 o 
  -6  20   2      124.61      120.18     30.18 o 
  -4  20   2      257.06      283.17     26.00 o 
  -2  20   2     2318.51     2415.19     68.51 o 
   0  20   2     1087.92     1186.31     51.03 o 
   2  20   2     1973.85     2089.34     62.52 o 
   4  20   2      685.99      738.43     43.44 o 
  -5  21   2      158.03       86.79     20.09 o 
  -3  21   2       79.84       58.26     11.10 o 
  -1  21   2       26.99       15.02      8.34 o 
   1  21   2       68.18       50.69     14.53 o 
   3  21   2       54.13       65.92     21.96 o 
   5  21   2       14.03       43.36     13.82 o 
  -4  22   2       57.90       72.70     15.19 o 
  -2  22   2      283.67      264.47     23.54 o 
   0  22   2      490.68      531.96     49.23 o 
   2  22   2      460.17      531.54     46.18 o 
   4  22   2      417.28      338.49     46.52 o 
  -3  23   2       10.91       16.56     10.24 o 
  -1  23   2      166.69      150.96     31.93 o 
   1  23   2      319.71      362.64     65.68 o 
   3  23   2      287.65      281.93     32.42 o 
  -4  24   2       78.83       83.84     21.05 o 
  -2  24   2      204.72      175.05     52.50 o 
   0  24   2      267.51      278.95     24.49 o 
   2  24   2      307.49      310.39     30.68 o 
  -3  25   2      214.87      162.72     27.80 o 
  -1  25   2      457.10      371.97     37.16 o 
   1  25   2      444.89      440.73     37.68 o 
   0  26   2      530.38      539.36     34.33 o 
  -9   1   3      191.34       93.64     41.81 o 
  -7   1   3      942.05      983.69     46.47 o 
  -5   1   3     1101.84     1180.12     25.70 o 
  -3   1   3     8536.94     8200.39     44.82 o 
  -1   1   3     2724.42     2595.14     20.07 o 
   1   1   3     3875.32     3702.32     51.19 o 
   3   1   3     9177.81     9313.53    232.21 o 
   5   1   3     8028.04     8482.04    120.95 o 
   7   1   3      952.83      922.77     56.18 o 
   9   1   3      284.67      238.74     86.26 o 
  -8   2   3      957.80      777.00     42.77 o 
  -6   2   3     2454.77     2413.26     40.91 o 
  -4   2   3    11291.06    12049.79     71.33 o 
  -2   2   3      300.68      277.18      8.23 o 
   0   2   3     4568.55     4416.78     40.13 o 
   2   2   3       12.13        7.14     20.53 o 
   4   2   3     1122.81     1113.44     34.50 o 
   6   2   3       95.83      107.71     22.45 o 
   8   2   3       33.09       26.48     20.28 o 
  -7   3   3      880.82      889.29     28.51 o 
  -5   3   3     4689.49     4684.01     51.18 o 
  -3   3   3    20816.27    21537.81     72.77 o 
  -1   3   3    74863.92    76005.72    738.00 o 
   1   3   3     9442.66     9149.04     51.38 o 
   3   3   3     9066.25     9346.10     69.77 o 
   5   3   3     3785.44     3702.66     74.12 o 
   7   3   3     1123.46     1090.96     49.12 o 
  -8   4   3      653.30      581.71     72.83 o 
  -6   4   3     3576.62     3832.80     47.25 o 
  -4   4   3     4168.79     4318.99     52.09 o 
  -2   4   3    14957.46    15583.91     76.03 o 
   0   4   3     5255.52     5264.14     40.71 o 
   2   4   3    10272.10    10280.63     94.11 o 
   4   4   3     1195.91     1139.78     38.59 o 
   6   4   3     1009.38     1008.67     45.41 o 
   8   4   3      236.54      252.28     40.29 o 
  -9   5   3      104.30      125.04     47.48 o 
  -7   5   3      536.88      561.51     37.67 o 
  -5   5   3      493.57      478.73     12.32 o 
  -3   5   3     8502.11     8680.21     52.41 o 
  -1   5   3    14692.49    14723.30     87.29 o 
   1   5   3      461.90      428.40     10.93 o 
   3   5   3     4620.58     4634.08     61.87 o 
   5   5   3     1926.33     1960.15     43.04 o 
   7   5   3      618.30      620.78     48.29 o 
  -8   6   3      457.76      344.35     32.88 o 
  -6   6   3     1748.83     1719.70     31.53 o 
  -4   6   3     3436.53     3433.30     35.05 o 
  -2   6   3    10018.23    10137.16     57.76 o 
   0   6   3    18147.65    18319.79     88.35 o 
   2   6   3     7998.06     8098.13     43.30 o 
   4   6   3     3883.64     4065.33     48.12 o 
   6   6   3      866.18      847.14     32.66 o 
   8   6   3      703.42      736.39     52.63 o 
  -9   7   3       26.07       52.97     41.24 o 
  -7   7   3       48.15       74.35     28.81 o 
  -5   7   3      391.72      370.57     18.39 o 
  -3   7   3     2231.48     2142.72     25.73 o 
  -1   7   3     2386.10     2227.69     25.74 o 
   1   7   3     5615.38     5654.40     46.57 o 
   3   7   3     2778.05     2886.74     34.12 o 
   5   7   3     2771.23     2923.02     48.54 o 
   7   7   3        2.71       20.76     15.55 o 
  -8   8   3      486.92      509.88     41.88 o 
  -6   8   3     2927.89     3073.85     49.29 o 
  -4   8   3    10290.35    10903.72     77.19 o 
  -2   8   3    17065.97    17726.61     72.98 o 
   0   8   3    37075.90    38871.36    170.71 o 
   2   8   3    31851.92    34269.95    112.40 o 
   4   8   3     6712.67     7016.05     69.23 o 
   6   8   3     1710.30     1647.89     63.47 o 
   8   8   3      176.07      198.95     69.33 o 
  -7   9   3        5.50       15.00     10.26 o 
  -5   9   3        2.91       20.16      9.17 o 
  -3   9   3     1427.69     1405.35     15.59 o 
  -1   9   3     3074.47     3103.39     35.44 o 
   1   9   3      175.55      189.78      9.83 o 
   3   9   3      420.79      449.50     59.02 o 
   5   9   3      284.69      286.31     25.81 o 
   7   9   3        0.14        6.35     21.30 o 
  -8  10   3      397.32      342.94     39.70 o 
  -6  10   3     1643.14     1618.25     39.33 o 
  -4  10   3     6402.99     6432.47     55.25 o 
  -2  10   3    10185.33    10454.67     67.00 o 
   0  10   3    19305.05    20255.28     83.82 o 
   2  10   3    17896.69    19289.13    102.32 o 
   4  10   3     5315.26     5565.50     83.48 o 
   6  10   3     1143.88     1192.96     44.45 o 
   8  10   3      247.14      184.28     36.84 o 
  -7  11   3        4.49       21.96      8.38 o 
  -5  11   3      510.25      444.62     22.20 o 
  -3  11   3      299.96      265.86      7.82 o 
  -1  11   3        0.96       15.79      9.64 o 
   1  11   3     2081.92     2191.54     31.04 o 
   3  11   3       51.56       34.03     18.27 o 
   5  11   3      129.82      137.04     28.85 o 
   7  11   3       23.71       76.47     23.56 o 
  -8  12   3      237.47      367.12     50.64 o 
  -6  12   3     1306.30     1341.67     53.30 o 
  -4  12   3     2175.16     2087.85     43.04 o 
  -2  12   3     3082.51     2971.01     32.87 o 
   0  12   3     8696.05     8459.51     61.37 o 
   2  12   3     4717.87     4693.21     38.50 o 
   4  12   3     2049.06     2255.35     54.60 o 
   6  12   3      683.90      682.05     39.25 o 
   8  12   3      546.40      541.81     80.59 o 
  -7  13   3       31.66       29.42     21.16 o 
  -5  13   3      336.19      392.68     55.06 o 
  -3  13   3     1349.01     1321.98     23.56 o 
  -1  13   3     2306.86     2390.76     37.59 o 
   1  13   3     3529.99     3423.98     36.53 o 
   3  13   3      983.63     1006.57     32.91 o 
   5  13   3       58.62       30.33     15.02 o 
   7  13   3      180.10      199.84     39.12 o 
  -6  14   3     1878.22     1969.92     59.27 o 
  -4  14   3     2652.64     2744.41     46.60 o 
  -2  14   3     7405.25     7532.25     64.96 o 
   0  14   3     4301.92     4257.02     45.92 o 
   2  14   3     4648.79     4686.36     59.54 o 
   4  14   3      720.43      702.66     33.69 o 
   6  14   3      544.49      634.32     46.38 o 
  -7  15   3        0.52       43.19     14.80 o 
  -5  15   3      252.04      242.28     21.96 o 
  -3  15   3     1255.27     1291.37     35.87 o 
  -1  15   3     5751.83     5949.29     58.56 o 
   1  15   3     3198.33     3046.06     41.91 o 
   3  15   3     1796.61     1816.87     40.74 o 
   5  15   3      280.92      264.43     26.60 o 
   7  15   3      298.70      212.13     27.98 o 
  -6  16   3      327.84      272.13     32.87 o 
  -4  16   3      858.44      874.08     37.08 o 
  -2  16   3      238.27      207.10     18.38 o 
   0  16   3      520.80      506.60     19.29 o 
   2  16   3      773.55      817.79     27.46 o 
   4  16   3      746.78      734.24     40.68 o 
   6  16   3      252.07      188.54     46.75 o 
  -7  17   3      121.86       98.48     35.96 o 
  -5  17   3      405.88      363.55     25.13 o 
  -3  17   3      217.93      187.55     24.00 o 
  -1  17   3       54.48       76.12     11.94 o 
   1  17   3     1599.47     1565.43     36.15 o 
   3  17   3      854.41      851.50     41.66 o 
   5  17   3      834.56      763.94     79.25 o 
  -6  18   3       18.83       30.63     28.00 o 
  -4  18   3       97.01       94.98     18.34 o 
  -2  18   3       72.29       49.19     19.22 o 
   0  18   3        0.55        7.23      8.58 o 
   2  18   3      108.73      101.58     13.78 o 
   4  18   3       57.94       40.28     17.34 o 
   6  18   3       44.70       34.25     11.67 o 
  -5  19   3     1199.73     1211.36     46.82 o 
  -3  19   3     2295.56     2565.95     61.25 o 
  -1  19   3     1251.97     1365.24     36.86 o 
   1  19   3     1220.30     1242.66     35.04 o 
   3  19   3      657.85      693.32     50.08 o 
   5  19   3      461.80      477.93     41.26 o 
  -6  20   3       52.86      107.20     34.77 o 
  -4  20   3      359.59      313.16     24.00 o 
  -2  20   3       77.47      117.96     19.38 o 
   0  20   3       52.45       42.52     11.26 o 
   2  20   3        9.39       22.89     15.26 o 
   4  20   3       76.55       62.52     19.49 o 
  -5  21   3      839.05      840.01     44.53 o 
  -3  21   3      910.41      983.00     35.92 o 
  -1  21   3     1725.45     1833.22     76.32 o 
   1  21   3     1043.07     1097.34     47.79 o 
   3  21   3      554.44      550.60     40.03 o 
   5  21   3      300.36      352.13     37.52 o 
  -4  22   3       90.68       79.05     17.52 o 
  -2  22   3      327.13      300.66     30.16 o 
   0  22   3      110.13      127.39     20.07 o 
   2  22   3      224.55      202.42     30.90 o 
   4  22   3       47.83       60.68     20.90 o 
  -3  23   3      263.09      281.42     51.50 o 
  -1  23   3      481.03      503.95     40.27 o 
   1  23   3      269.36      283.41     47.08 o 
   3  23   3      350.82      385.93     61.84 o 
  -2  24   3      810.81      867.95     68.09 o 
   0  24   3      387.61      410.13     52.35 o 
   2  24   3       40.69       18.48     12.99 o 
  -3  25   3      139.72      140.84     28.38 o 
  -1  25   3      160.75       58.08     20.43 o 
   1  25   3      740.58      832.74     65.72 o 
   0  26   3      374.88      405.51     44.34 o 
  -8   0   4     1562.29     1500.34     87.78 o 
  -6   0   4     5925.47     6086.43    152.47 o 
  -4   0   4    34569.56    37544.91    267.08 o 
  -2   0   4       45.03       59.64      3.47 o 
   0   0   4     8108.24     8002.45    132.71 o 
   2   0   4     1663.78     1570.53     48.81 o 
   4   0   4     1719.99     1803.59     69.24 o 
   6   0   4      713.45      714.51     55.81 o 
   8   0   4      265.28      184.63     61.10 o 
  -9   1   4        3.97       42.94     26.11 o 
  -7   1   4      228.92      192.84     31.01 o 
  -5   1   4      499.16      513.48     18.91 o 
  -3   1   4     1557.12     1614.62     31.54 o 
  -1   1   4    12235.61    13095.50     57.52 o 
   1   1   4       15.45       -4.47     22.42 o 
   3   1   4      334.90      402.37     22.09 o 
   5   1   4      777.12      788.36     44.91 o 
   7   1   4       70.93       70.81     23.37 o 
  -8   2   4     1024.58     1014.15     52.44 o 
  -6   2   4     5944.17     6308.02     85.79 o 
  -4   2   4     9080.25     9459.38     60.74 o 
  -2   2   4    29229.51    29601.28    135.77 o 
   0   2   4    10173.23    10338.11     54.85 o 
   2   2   4    23077.02    23224.73    176.30 o 
   4   2   4     2198.88     2033.86     48.26 o 
   6   2   4      857.80      902.39     42.13 o 
   8   2   4      556.15      498.33     67.44 o 
  -9   3   4       24.68       80.78     36.89 o 
  -7   3   4      294.75      331.35     28.76 o 
  -5   3   4      899.88      941.32     27.41 o 
  -3   3   4     6961.86     6949.56     36.68 o 
  -1   3   4    11805.64    11839.26     53.09 o 
   1   3   4     3829.44     3699.61     33.77 o 
   3   3   4     2602.54     2488.86    156.35 o 
   5   3   4     1456.78     1419.39     44.94 o 
   7   3   4      304.29      304.71     32.92 o 
  -8   4   4      804.09      756.89     74.53 o 
  -6   4   4     3027.44     3208.29     43.04 o 
  -4   4   4     4328.57     4234.31     32.29 o 
  -2   4   4       74.88       53.65      4.44 o 
   0   4   4     8313.48     8314.03     51.57 o 
   2   4   4    13806.18    13865.98     71.89 o 
   4   4   4     2902.72     2918.47     56.72 o 
   6   4   4     1152.94     1187.12    106.13 o 
   8   4   4      808.52      752.65     57.02 o 
  -9   5   4      176.62       99.51     34.05 o 
  -7   5   4      322.36      308.63     34.45 o 
  -5   5   4     1804.43     1725.07     26.30 o 
  -3   5   4     1536.21     1424.50     21.83 o 
  -1   5   4     7777.95     7685.30     56.96 o 
   1   5   4     3407.38     3205.15     31.80 o 
   3   5   4     1596.02     1585.37     27.73 o 
   5   5   4      965.85     1008.14     35.71 o 
   7   5   4      774.40      764.26     48.49 o 
  -8   6   4      192.34       91.72     28.85 o 
  -6   6   4      380.11      352.89     19.02 o 
  -4   6   4     1411.92     1360.21     22.29 o 
  -2   6   4      889.91      770.36     28.46 o 
   0   6   4     6621.68     6510.15     51.63 o 
   2   6   4    11508.69    11715.63     65.84 o 
   4   6   4     3641.01     3731.42     49.58 o 
   6   6   4      570.68      571.58     31.27 o 
  -9   7   4      203.36      174.99     44.83 o 
  -7   7   4      893.67      888.79     88.44 o 
  -5   7   4      662.00      673.89     19.46 o 
  -3   7   4     3398.48     3240.70     54.29 o 
  -1   7   4     6942.42     6514.06     52.81 o 
   1   7   4       45.49       32.00      7.06 o 
   3   7   4     1892.56     1615.46     27.05 o 
   5   7   4      787.53      734.12     34.32 o 
   7   7   4      657.93      732.62     47.72 o 
  -8   8   4        7.73       55.86     14.85 o 
  -6   8   4       86.43       66.04     11.31 o 
  -4   8   4      858.46      851.29     25.65 o 
  -2   8   4      776.81      850.54     17.69 o 
   0   8   4       71.16      130.06     12.74 o 
   2   8   4     5179.35     5310.77     42.81 o 
   4   8   4      377.62      371.83     18.75 o 
   6   8   4      688.15      627.15     54.35 o 
   8   8   4        3.51       26.53     17.00 o 
  -7   9   4      412.48      411.91     39.67 o 
  -5   9   4     1758.62     1820.50     31.10 o 
  -3   9   4     2102.64     1938.90     24.37 o 
  -1   9   4       47.74       22.24      7.34 o 
   1   9   4     3830.38     3321.39     37.71 o 
   3   9   4     2161.84     2055.70     30.48 o 
   5   9   4     5979.55     6300.78     84.50 o 
   7   9   4      741.34      753.77     56.73 o 
  -8  10   4        8.44       39.36     15.94 o 
  -6  10   4        0.07       39.99     21.49 o 
  -4  10   4       72.30       96.61     11.99 o 
  -2  10   4      307.19      344.76     13.65 o 
   0  10   4       70.94       79.24      8.25 o 
   2  10   4     1654.58     1838.88     25.66 o 
   4  10   4      856.88      783.64     60.08 o 
   6  10   4      942.96      874.21     55.91 o 
   8  10   4       15.36       29.58     10.76 o 
  -7  11   4      526.93      537.90     36.67 o 
  -5  11   4      141.11      156.17     15.45 o 
  -3  11   4     2135.55     2029.15     33.33 o 
  -1  11   4     6575.33     6187.10     56.34 o 
   1  11   4     2823.26     2465.31     28.31 o 
   3  11   4     3971.24     3670.43     36.65 o 
   5  11   4     1835.18     1693.51     51.41 o 
   7  11   4      687.08      670.55     63.85 o 
  -8  12   4      239.78      199.60     27.91 o 
  -6  12   4       80.88       78.91     23.04 o 
  -4  12   4      200.97      217.62     20.15 o 
  -2  12   4     1031.04     1047.82     22.96 o 
   0  12   4     1165.79     1146.37     23.65 o 
   2  12   4      339.88      299.56     12.17 o 
   4  12   4     1602.34     1536.83     47.18 o 
   6  12   4      187.81      162.22     30.16 o 
  -7  13   4      395.35      330.38     55.72 o 
  -5  13   4      870.61      827.45     31.65 o 
  -3  13   4     1271.80     1210.54     22.03 o 
  -1  13   4     4975.71     4927.50     47.09 o 
   1  13   4     3157.37     3053.82     43.12 o 
   3  13   4     2650.04     2659.61     49.56 o 
   5  13   4     1398.07     1428.06     48.25 o 
   7  13   4      822.00      787.63     44.51 o 
  -6  14   4      616.95      548.96     35.67 o 
  -4  14   4      306.88      300.37     21.50 o 
  -2  14   4      904.39      870.80     31.46 o 
   0  14   4     1814.40     1634.80     31.58 o 
   2  14   4      939.84      878.92     26.80 o 
   4  14   4      834.38      814.78     38.85 o 
   6  14   4      295.16      277.35     30.16 o 
  -7  15   4      470.69      477.10     34.57 o 
  -5  15   4     1124.15     1153.43     46.47 o 
  -3  15   4     2952.37     3027.04     48.36 o 
  -1  15   4     3304.40     3341.26     43.55 o 
   1  15   4      624.04      569.19     17.79 o 
   3  15   4      437.90      425.03     26.03 o 
   5  15   4      632.70      663.66     40.81 o 
   7  15   4      117.88       91.92     23.86 o 
  -6  16   4      724.76      726.51     41.68 o 
  -4  16   4      603.20      633.94     41.31 o 
  -2  16   4     3984.05     4096.46     62.45 o 
   0  16   4     1730.44     1759.01     33.60 o 
   2  16   4     1408.85     1408.69     34.34 o 
   4  16   4      581.12      566.05     46.52 o 
   6  16   4      155.45      136.69     26.73 o 
  -7  17   4      260.63      221.96     65.83 o 
  -5  17   4      624.28      568.29     32.15 o 
  -3  17   4     1741.32     1827.77     42.79 o 
  -1  17   4       82.78       68.93     10.76 o 
   1  17   4       89.90      109.63     16.44 o 
   3  17   4       40.67       29.65     25.34 o 
   5  17   4      138.27       86.17     21.14 o 
  -6  18   4      718.44      667.90     43.18 o 
  -4  18   4     2638.57     2818.61     86.28 o 
  -2  18   4      315.26      307.21     21.97 o 
   0  18   4      627.67      648.99     21.93 o 
   2  18   4      104.32      113.51     19.74 o 
   4  18   4      609.08      645.09     40.62 o 
   6  18   4      299.88      305.63     52.81 o 
  -5  19   4        2.55       28.65     11.36 o 
  -3  19   4       33.20       47.21     13.19 o 
  -1  19   4     1054.74      969.59     34.97 o 
   1  19   4        0.07        6.79      7.27 o 
   3  19   4        8.38       38.44     20.03 o 
   5  19   4       53.14       41.17     18.00 o 
  -6  20   4      614.85      500.78     38.76 o 
  -4  20   4      577.60      612.66     33.18 o 
  -2  20   4     2343.30     2289.78     77.90 o 
   0  20   4     1090.52     1111.22     35.55 o 
   2  20   4     1273.47     1332.01     46.01 o 
   4  20   4      549.35      535.21     40.96 o 
  -5  21   4       19.42       54.42     16.50 o 
  -3  21   4      154.81       74.26     15.32 o 
  -1  21   4      173.70      172.00     29.70 o 
   1  21   4      192.38      229.36     41.50 o 
   3  21   4      143.54       98.52     32.14 o 
   5  21   4       10.62       29.21     16.67 o 
  -4  22   4      278.22      316.16     26.23 o 
  -2  22   4      395.52      443.32     30.12 o 
   0  22   4      790.21      763.25     43.00 o 
   2  22   4      411.86      441.07     41.36 o 
   4  22   4      263.71      284.32     32.62 o 
  -3  23   4       23.90       26.90     12.21 o 
  -1  23   4       62.67       61.37     24.77 o 
   1  23   4       34.32       40.88     16.59 o 
   3  23   4        0.38       32.59     14.61 o 
  -2  24   4      150.39      110.08     25.16 o 
   0  24   4      141.79      129.70     63.75 o 
   2  24   4      139.60      116.72     34.41 o 
  -1  25   4      122.47       81.76     36.82 o 
   1  25   4       40.00        0.01     22.82 o 
   0  26   4       19.09       26.91     12.97 o 
  -9   1   5      150.97      126.55     22.27 o 
  -7   1   5     1678.65     1588.35     42.58 o 
  -5   1   5     3688.74     3836.49     47.55 o 
  -3   1   5    25960.53    26957.61     77.42 o 
  -1   1   5    30780.03    30827.98    134.99 o 
   1   1   5    10311.27     9661.69     91.36 o 
   3   1   5      943.55      732.99     27.93 o 
   5   1   5     2258.10     2331.78     61.70 o 
   7   1   5      165.98      218.63     43.60 o 
  -8   2   5       57.08       53.24     22.24 o 
  -6   2   5       59.86       59.64     15.51 o 
  -4   2   5     3051.33     2974.15     24.86 o 
  -2   2   5     5078.75     5217.28     43.07 o 
   0   2   5    13378.26    13339.17     78.59 o 
   2   2   5     4698.82     4469.49     71.74 o 
   4   2   5     2174.44     2124.07     49.74 o 
   6   2   5      458.17      410.73     49.00 o 
   8   2   5       12.84       15.45     15.89 o 
  -9   3   5      274.58      225.50     47.10 o 
  -7   3   5      666.91      758.52     36.61 o 
  -5   3   5     2475.79     2526.36     25.93 o 
  -3   3   5     1788.77     1503.28     25.44 o 
  -1   3   5    35797.06    36121.68    154.55 o 
   1   3   5     8708.33     8287.76     57.93 o 
   3   3   5     4315.04     4435.01     67.04 o 
   5   3   5     1138.41     1100.34     48.14 o 
   7   3   5      104.47      127.06     40.20 o 
  -8   4   5       49.87       45.89     24.89 o 
  -6   4   5      284.93      295.31     27.78 o 
  -4   4   5     1278.09     1148.88     15.97 o 
  -2   4   5    11700.35    12072.38     77.81 o 
   0   4   5    11499.74    11043.04     63.11 o 
   2   4   5    16300.81    16245.53     83.96 o 
   4   4   5     2453.67     2748.55     82.39 o 
   6   4   5      630.57      684.85     41.99 o 
   8   4   5      109.29       69.34     30.90 o 
  -9   5   5      158.58      106.69     35.56 o 
  -7   5   5     1322.71     1351.75     44.55 o 
  -5   5   5     1877.98     1825.40     21.56 o 
  -3   5   5     8728.46     8653.57     72.60 o 
  -1   5   5    27202.71    27093.38    140.14 o 
   1   5   5     3989.38     3691.27     42.82 o 
   3   5   5     1000.05      901.46     24.37 o 
   5   5   5      288.03      330.52     29.42 o 
   7   5   5       20.68       -7.28     18.18 o 
  -8   6   5       72.87       49.99     25.25 o 
  -6   6   5     1060.55      979.07     31.83 o 
  -4   6   5     3083.88     2880.31     31.34 o 
  -2   6   5     4575.79     4235.42     42.20 o 
   0   6   5    15433.89    15459.31     82.44 o 
   2   6   5     5303.67     5080.37     51.68 o 
   4   6   5     2350.19     2296.67     39.98 o 
   6   6   5        2.72       28.59     15.38 o 
   8   6   5      180.11      215.98     37.79 o 
  -7   7   5      290.15      280.63     33.91 o 
  -5   7   5      712.67      689.24     20.70 o 
  -3   7   5     3419.56     3544.54     34.56 o 
  -1   7   5     1384.61     1252.89     20.59 o 
   1   7   5       75.09       30.69      9.12 o 
   3   7   5      194.75      164.87     13.05 o 
   5   7   5     1015.63     1044.15     33.46 o 
   7   7   5       57.62       36.30     15.78 o 
  -8   8   5       81.62      111.78     43.51 o 
  -6   8   5      601.30      613.70     24.34 o 
  -4   8   5     2283.20     2042.63     27.21 o 
   2   8   5     1973.80     1707.05     23.62 o 
   4   8   5      694.68      711.83     22.10 o 
   6   8   5      744.22      764.22     44.86 o 
   8   8   5       60.45       75.39     18.10 o 
  -7   9   5       30.83       27.75     15.85 o 
  -5   9   5      142.49      123.86     12.78 o 
  -3   9   5      259.34      254.91     11.98 o 
  -1   9   5       19.10       52.27     11.56 o 
   1   9   5      823.82      935.70     20.57 o 
   3   9   5      308.46      352.50     16.31 o 
   5   9   5       85.52       78.41     23.52 o 
   7   9   5        0.86       23.75     17.90 o 
  -8  10   5      176.61      154.95     30.55 o 
  -6  10   5      850.92      926.00     37.11 o 
  -4  10   5     3564.83     3512.48     40.46 o 
  -2  10   5     3505.91     3149.05     34.98 o 
   0  10   5     1148.00      944.54     30.99 o 
   2  10   5     2604.60     2417.20     29.94 o 
   4  10   5      893.71      910.50     36.38 o 
   6  10   5      351.49      414.73     38.65 o 
   8  10   5       29.20       20.48     11.72 o 
  -7  11   5       30.13        2.44     13.63 o 
  -5  11   5      497.12      492.72     22.19 o 
  -3  11   5     2283.47     2340.36     39.07 o 
  -1  11   5      302.61      326.05     14.29 o 
   1  11   5     1414.33     1429.59     32.33 o 
   3  11   5      148.71      181.19     17.92 o 
   5  11   5      179.71      189.26     28.32 o 
   7  11   5        3.92       14.08     17.26 o 
  -8  12   5      103.50      102.70     36.89 o 
  -6  12   5     1302.03     1341.78     49.58 o 
  -4  12   5     3753.34     3748.46     56.49 o 
  -2  12   5     3688.07     3760.07     41.82 o 
   0  12   5     8566.93     8889.77     68.38 o 
   2  12   5     4174.52     4085.09     64.16 o 
   4  12   5     1491.51     1591.79     47.21 o 
   6  12   5        1.82       34.28     17.76 o 
  -7  13   5      431.27      380.05     33.64 o 
  -5  13   5      868.79      899.22     33.03 o 
  -3  13   5     1133.91     1083.35     23.38 o 
  -1  13   5      195.38      206.75     13.54 o 
   1  13   5      649.01      608.65     19.09 o 
   3  13   5      367.79      386.34     22.10 o 
   5  13   5        9.11       42.58     14.54 o 
   7  13   5        4.29        8.95     42.19 o 
  -6  14   5      255.83      326.66     58.80 o 
  -4  14   5      461.58      414.16     31.15 o 
  -2  14   5     2803.60     2794.78     38.14 o 
   0  14   5     2942.32     2845.30     39.28 o 
   2  14   5     4860.93     4703.74     65.17 o 
   4  14   5      987.11     1069.55     51.75 o 
   6  14   5      136.28      109.42     22.59 o 
  -7  15   5      305.60      314.87     37.12 o 
  -5  15   5     1024.31     1121.99     48.99 o 
  -3  15   5      435.94      400.48     22.80 o 
  -1  15   5     2150.02     2150.11     35.30 o 
   1  15   5     1132.72     1140.89     24.59 o 
   3  15   5      997.54      959.66     29.81 o 
   5  15   5        5.78       30.12     12.91 o 
   7  15   5        8.69       21.86     16.23 o 
  -6  16   5      101.02       94.20     22.65 o 
  -4  16   5     1944.44     2092.59     59.40 o 
  -2  16   5      598.71      590.62     20.61 o 
   0  16   5      551.45      591.44     20.82 o 
   2  16   5      381.68      408.96     23.29 o 
   4  16   5       92.51       81.15     23.76 o 
   6  16   5       28.21       42.70     19.10 o 
  -7  17   5      256.49      250.29     36.72 o 
  -5  17   5     1400.56     1504.22     53.26 o 
  -3  17   5     3787.53     3908.12     59.54 o 
  -1  17   5     1676.99     1804.63     32.86 o 
   1  17   5     1907.15     1969.73     41.90 o 
   3  17   5      298.83      367.29     36.90 o 
   5  17   5      157.45      210.98     45.54 o 
  -6  18   5       90.77       80.63     27.50 o 
  -4  18   5       96.84       57.24     17.58 o 
  -2  18   5       70.10       54.98     18.34 o 
   0  18   5        3.84        5.95      7.51 o 
   2  18   5        9.35       24.33     13.11 o 
   4  18   5        5.93       15.38     12.38 o 
   6  18   5       28.16       30.29     36.03 o 
  -5  19   5      237.13      227.09     31.07 o 
  -3  19   5     2026.64     2135.67     50.13 o 
  -1  19   5     2201.21     2265.88    104.03 o 
   1  19   5     2211.81     2269.25     48.35 o 
   3  19   5      867.87     1045.54     49.66 o 
   5  19   5      287.98      343.26     48.85 o 
  -6  20   5       55.54       16.22     16.80 o 
  -4  20   5       32.45       26.26     16.79 o 
  -2  20   5      291.26      256.74     21.19 o 
   0  20   5      364.66      337.74     27.49 o 
   2  20   5       32.39       27.45     10.54 o 
   4  20   5      136.89      124.66     32.01 o 
  -5  21   5      391.58      412.34     38.19 o 
  -3  21   5      418.00      464.14     29.16 o 
  -1  21   5     1478.21     1603.74     52.21 o 
   1  21   5     1289.98     1398.84     44.79 o 
   3  21   5      658.19      607.59     41.74 o 
   5  21   5       64.29       45.21     36.89 o 
  -4  22   5        2.08       11.16     10.65 o 
  -2  22   5      157.30      145.20     19.44 o 
   0  22   5      119.25      102.75     28.53 o 
   2  22   5      215.92      165.31     25.60 o 
   4  22   5       48.49       58.93     20.94 o 
  -3  23   5      418.28      466.83     30.29 o 
  -1  23   5      679.72      801.54     42.23 o 
   1  23   5      294.26      295.78     51.52 o 
   3  23   5      115.74       91.69     22.30 o 
  -2  24   5       92.96       68.09     29.65 o 
   0  24   5      397.73      401.81     34.33 o 
   2  24   5       63.61       47.89     15.13 o 
  -1  25   5       55.10       28.36     20.23 o 
   1  25   5        7.83       74.35     41.43 o 
  -8   0   6      597.78      598.55     58.45 o 
  -6   0   6     1955.76     1949.59     99.22 o 
  -4   0   6    28994.69    30280.59    242.28 o 
  -2   0   6    17686.81    17974.90    155.12 o 
   0   0   6    14807.11    14550.88    201.66 o 
   2   0   6     6769.74     6667.83     98.94 o 
   4   0   6     1591.99     1549.53     71.13 o 
   6   0   6      665.10      697.30     57.13 o 
   8   0   6      251.95      250.28     41.62 o 
  -9   1   6        0.94       18.05     16.09 o 
  -7   1   6       46.55       35.10     15.12 o 
  -5   1   6       42.15       50.92     13.60 o 
  -3   1   6     7765.81     8048.09     36.14 o 
  -1   1   6       32.64       32.46      7.66 o 
   1   1   6      473.05      475.85     20.99 o 
   3   1   6     2640.22     2964.55     79.83 o 
   5   1   6       54.21       31.75     17.16 o 
   7   1   6        3.55       24.52     35.28 o 
  -8   2   6      347.17      356.68     60.82 o 
  -6   2   6     2898.52     2990.20     42.12 o 
  -4   2   6     5219.01     5432.32     46.71 o 
  -2   2   6    14363.32    14412.70     66.96 o 
   0   2   6     3157.08     2743.57     33.47 o 
   2   2   6    13760.64    13970.59    109.64 o 
   4   2   6     3057.75     3169.60     83.43 o 
   6   2   6      220.82      234.21     47.58 o 
   8   2   6      158.24      295.87     49.75 o 
  -9   3   6       64.60       99.13     42.94 o 
  -7   3   6      300.55      318.14     28.69 o 
  -5   3   6      214.66      215.00      9.50 o 
  -3   3   6      666.49      670.53     15.33 o 
  -1   3   6     1451.70     1287.90     21.46 o 
   1   3   6       76.48      101.96     10.74 o 
   3   3   6       82.71       73.59     53.73 o 
   5   3   6        0.93        1.91     23.74 o 
   7   3   6        0.30       27.58     11.32 o 
  -8   4   6      402.67      349.73     30.55 o 
  -6   4   6     3365.52     3384.53     57.04 o 
  -4   4   6    16568.86    17140.30     81.15 o 
  -2   4   6     8486.25     8530.70     36.88 o 
   0   4   6    11042.42    10720.26     88.36 o 
   2   4   6    11049.50    10855.99     81.03 o 
   4   4   6     2907.51     2872.18     60.88 o 
   6   4   6       79.77       89.88     26.92 o 
   8   4   6      263.40      216.19     40.99 o 
  -9   5   6      351.09      244.03     65.27 o 
  -7   5   6     1105.29     1135.78     41.43 o 
  -5   5   6     5534.58     5891.31     53.70 o 
  -3   5   6     4334.39     4331.17     44.55 o 
  -1   5   6     6787.59     6519.01     58.02 o 
   1   5   6     3638.07     3465.98     39.19 o 
   3   5   6      978.21      911.79     27.67 o 
   5   5   6      253.48      256.73     24.15 o 
   7   5   6      119.49      125.24     29.98 o 
  -8   6   6      323.87      342.08     65.83 o 
  -6   6   6     1736.07     1690.86     82.76 o 
  -4   6   6     7888.10     8318.95     96.00 o 
  -2   6   6    12256.08    12860.82     60.42 o 
   0   6   6     9559.29     9743.99     53.75 o 
   2   6   6     9270.63     9075.35     69.00 o 
   4   6   6     3627.92     3517.93     83.17 o 
   6   6   6      440.63      417.62     35.40 o 
   8   6   6      259.86      216.17     59.87 o 
  -7   7   6     1947.80     2002.33     72.50 o 
  -5   7   6     3939.98     4239.42     91.88 o 
  -3   7   6    10761.62    11526.92     71.60 o 
  -1   7   6    31357.04    32509.73    124.63 o 
   1   7   6    13833.94    14175.75     71.01 o 
   3   7   6     6884.62     6955.29     67.68 o 
   5   7   6     1286.32     1317.54     38.33 o 
   7   7   6      368.88      274.76     40.54 o 
  -8   8   6       33.98       41.71     20.48 o 
  -6   8   6      122.81      103.12     13.44 o 
  -4   8   6     2908.20     3073.47     38.93 o 
  -2   8   6     3143.84     3304.61     34.56 o 
   0   8   6       22.19       51.98      7.21 o 
   2   8   6     2712.50     2667.15     31.41 o 
   4   8   6        1.04       13.88     11.17 o 
   6   8   6      627.17      605.01     49.67 o 
   8   8   6       47.18       57.52     48.71 o 
  -7   9   6     1199.47     1191.60     45.93 o 
  -5   9   6     4760.15     5156.15     84.50 o 
  -3   9   6    17165.06    18667.12    103.62 o 
  -1   9   6    14658.43    14619.73     97.74 o 
   1   9   6    11442.60    11221.01     74.79 o 
   3   9   6      917.72      934.80     25.88 o 
   5   9   6     2077.68     2131.22     55.97 o 
   7   9   6      812.68      877.58     55.62 o 
  -8  10   6       10.50       51.83     43.42 o 
  -6  10   6        4.30       11.21     14.09 o 
  -4  10   6       44.01       53.57      9.71 o 
  -2  10   6      376.15      370.78     17.25 o 
   0  10   6      505.87      658.21     20.48 o 
   2  10   6      192.73      185.30     12.46 o 
   4  10   6      566.69      551.92     32.82 o 
   6  10   6      566.37      585.83     45.64 o 
  -7  11   6     2153.92     1859.05     72.12 o 
  -5  11   6     4181.24     4349.67     69.03 o 
  -3  11   6     9865.23    10412.59     80.53 o 
  -1  11   6    19060.66    20437.98    112.99 o 
   1  11   6     8979.08     9185.87     89.41 o 
   3  11   6     3557.66     3617.08     58.03 o 
   5  11   6     1180.76     1136.52     61.19 o 
   7  11   6      343.34      364.55     46.76 o 
  -8  12   6       90.45       76.22     33.17 o 
  -6  12   6      277.27      258.53     27.69 o 
  -4  12   6      642.46      662.90     19.34 o 
  -2  12   6     3179.16     3307.63     40.67 o 
   0  12   6     4536.77     4660.64     54.14 o 
   2  12   6      719.06      647.07     18.29 o 
   4  12   6      946.98      867.22     46.94 o 
   6  12   6      290.19      279.27     32.76 o 
  -7  13   6      661.12      580.02     40.54 o 
  -5  13   6     2612.26     2664.62     60.39 o 
  -3  13   6     2313.94     2421.07     41.51 o 
  -1  13   6     3987.41     4063.47     46.68 o 
   1  13   6     1886.10     2005.71     38.94 o 
   3  13   6      576.04      571.70     24.16 o 
   5  13   6      138.55      155.96     25.44 o 
   7  13   6      142.14      116.19     39.39 o 
  -6  14   6      820.39      846.22     43.11 o 
  -4  14   6     1335.31     1391.85     34.37 o 
  -2  14   6     1398.92     1488.67     29.41 o 
   0  14   6     3120.97     3105.59     42.01 o 
   2  14   6     1219.74     1152.34     24.17 o 
   4  14   6      931.36      845.27     45.11 o 
   6  14   6      256.64      275.40     32.70 o 
  -7  15   6       88.42       52.64     20.57 o 
  -5  15   6      120.96      166.29     37.95 o 
  -3  15   6      530.14      492.12     24.94 o 
  -1  15   6     2031.71     1951.40     39.38 o 
   1  15   6      520.34      599.68     20.75 o 
   3  15   6       35.41       50.95     12.61 o 
   5  15   6       63.37       68.94     19.34 o 
  -6  16   6      823.69      834.23     42.75 o 
  -4  16   6      635.90      691.27     38.00 o 
  -2  16   6     2470.16     2477.27     35.85 o 
   0  16   6     2020.52     2059.82     33.90 o 
   2  16   6     1509.76     1454.24     36.99 o 
   4  16   6      899.65      846.68     43.46 o 
   6  16   6      241.09      190.95     43.27 o 
  -7  17   6       37.75       31.61     13.88 o 
  -5  17   6       14.13       37.05     18.67 o 
  -3  17   6     1205.62     1214.38     41.88 o 
  -1  17   6      391.02      373.53     19.63 o 
   1  17   6      480.44      468.99     24.58 o 
   3  17   6       53.37       42.10     13.45 o 
   5  17   6       54.41       45.45     12.81 o 
  -6  18   6      354.58      309.39     31.59 o 
  -4  18   6     2717.53     2781.20     57.68 o 
  -2  18   6     2726.49     2879.14     68.18 o 
   0  18   6     2410.82     2375.39     38.61 o 
   2  18   6      394.25      410.98     31.36 o 
   4  18   6      125.39      102.35     31.12 o 
  -5  19   6        3.65       43.51     22.38 o 
  -3  19   6      204.21      187.74     24.98 o 
  -1  19   6      282.65      277.67     28.29 o 
   1  19   6       27.61       30.25     11.78 o 
   3  19   6      274.56      250.31     29.73 o 
   5  19   6       34.50       17.25     18.56 o 
  -4  20   6      350.62      356.55     30.22 o 
  -2  20   6     1266.42     1347.47     40.58 o 
   0  20   6      670.94      641.97     31.87 o 
   2  20   6      499.79      541.18     29.11 o 
   4  20   6      149.52      219.53     41.71 o 
  -5  21   6        1.28       38.24     19.61 o 
  -3  21   6        1.86        6.93     13.55 o 
  -1  21   6       17.06       42.44     22.04 o 
   1  21   6       32.83       30.87     13.70 o 
   3  21   6        8.67       18.92     18.64 o 
  -4  22   6     1047.51     1101.06     58.10 o 
  -2  22   6      771.31      785.95     36.59 o 
   0  22   6     1115.73     1233.82     51.97 o 
   2  22   6      479.26      598.31     41.77 o 
   4  22   6      287.25      286.51     36.29 o 
  -3  23   6       81.57       82.97     14.87 o 
  -1  23   6       93.78       81.43     23.20 o 
   1  23   6      162.53      167.89     26.52 o 
   3  23   6       85.00       98.29     23.28 o 
  -2  24   6      704.96      775.56     71.53 o 
   0  24   6      683.21      798.06     44.19 o 
   2  24   6      442.06      436.83     43.49 o 
  -1  25   6      332.40      344.70     43.61 o 
   1  25   6      167.98       98.99     26.81 o 
  -9   1   7      128.11      144.91     42.00 o 
  -7   1   7     1726.85     1719.03     95.47 o 
  -5   1   7     4238.14     4478.66     83.35 o 
  -3   1   7    31548.58    33293.95    150.86 o 
  -1   1   7    93152.55    97838.54    299.47 o 
   1   1   7    90128.37    95203.15   1174.58 o 
   3   1   7    18190.33    19057.90    257.47 o 
   5   1   7     6526.68     6725.75    158.15 o 
   7   1   7     1511.47     1472.74     65.79 o 
  -8   2   7      111.59      149.54     28.52 o 
  -6   2   7       11.36       10.40     19.91 o 
  -4   2   7      623.32      574.35     15.08 o 
  -2   2   7     3672.04     3887.29     38.41 o 
   0   2   7     5142.23     4898.11     54.14 o 
   2   2   7     2396.62     2228.29     54.01 o 
   4   2   7      313.23      266.96     28.54 o 
   6   2   7      151.15      154.03     25.72 o 
   8   2   7        1.75       27.81     22.51 o 
  -9   3   7      154.90       89.10     36.89 o 
  -7   3   7      736.68      741.17     72.77 o 
  -5   3   7     6048.20     6251.03     57.46 o 
  -3   3   7     3421.33     3194.10     44.47 o 
  -1   3   7    26706.87    27246.84    122.63 o 
   1   3   7    14701.50    14607.88     80.05 o 
   3   3   7     6703.11     6993.59     92.66 o 
   5   3   7     3116.39     3256.83     71.08 o 
   7   3   7      656.41      716.39     48.02 o 
  -8   4   7      258.95      213.25     35.28 o 
  -6   4   7     1251.67     1266.13     37.41 o 
  -4   4   7     2871.84     2656.80     36.93 o 
  -2   4   7     9636.78     9569.72     61.05 o 
   0   4   7     7889.76     8022.78     49.02 o 
   2   4   7    11317.62    10801.03    115.53 o 
   4   4   7     2508.06     2278.20     56.90 o 
   6   4   7      340.06      313.27     75.86 o 
   8   4   7        2.86       18.72     21.46 o 
  -9   5   7       10.77        2.08     30.27 o 
  -7   5   7      430.18      479.17     36.16 o 
  -5   5   7      480.32      482.03     17.29 o 
  -3   5   7      622.62      623.31     10.15 o 
  -1   5   7     6803.73     6643.73     53.72 o 
   1   5   7     6056.71     5877.66     57.86 o 
   3   5   7     2695.99     2559.59     47.99 o 
   5   5   7     2130.66     2193.84     49.18 o 
   7   5   7      833.41      759.26     52.06 o 
  -8   6   7      373.58      355.91     60.82 o 
  -6   6   7     2170.19     2158.60     37.90 o 
  -4   6   7     9026.37     9416.10     84.63 o 
  -2   6   7     8884.28     8767.73     58.13 o 
   0   6   7    21182.72    21097.16     88.27 o 
   2   6   7    10243.84    10068.50     70.97 o 
   4   6   7     8499.91     8830.63    104.38 o 
   6   6   7      135.40      140.87     44.48 o 
   8   6   7       23.61       76.05     31.70 o 
  -7   7   7      134.00       99.53     35.38 o 
  -5   7   7       16.55       23.41     12.94 o 
  -3   7   7      456.33      428.04     12.63 o 
  -1   7   7     1782.41     1784.97     27.62 o 
   1   7   7     1229.67     1103.48     21.90 o 
   3   7   7      168.31      190.25     19.19 o 
   5   7   7      182.12      202.24     20.98 o 
   7   7   7      360.89      363.21     39.32 o 
  -8   8   7      450.31      382.05     51.74 o 
  -6   8   7     1890.08     1881.81     40.60 o 
  -4   8   7     8150.42     8586.99     69.24 o 
  -2   8   7    16324.36    17378.49    117.01 o 
   0   8   7     7138.46     7357.13     73.45 o 
   2   8   7     5851.20     5758.45     54.86 o 
   4   8   7      576.29      610.66     24.74 o 
   6   8   7      354.52      464.22     49.90 o 
  -7   9   7      176.26      211.37     31.29 o 
  -5   9   7      235.83      202.67     15.61 o 
  -3   9   7      248.13      254.16     12.50 o 
  -1   9   7     1507.96     1563.20     24.99 o 
   1   9   7      382.76      390.38     16.30 o 
   3   9   7      165.26      148.33     16.42 o 
   5   9   7        3.10        2.89     11.45 o 
   7   9   7        5.88      -14.62     19.77 o 
  -8  10   7      399.46      421.10     71.51 o 
  -6  10   7     1252.29     1339.31     45.57 o 
  -4  10   7     4238.55     4305.01     49.59 o 
  -2  10   7     9942.24    10364.03     71.97 o 
   0  10   7     5386.44     5518.52     49.70 o 
   2  10   7     5639.53     5679.12     55.77 o 
   4  10   7     1481.00     1448.00     45.14 o 
   6  10   7      590.04      693.79     72.55 o 
  -7  11   7       53.65       72.88     34.15 o 
  -5  11   7      397.45      371.29     27.32 o 
  -3  11   7       13.51        9.31      6.32 o 
  -1  11   7      357.07      357.32     16.20 o 
   1  11   7        1.70       11.60      8.95 o 
   3  11   7       29.67       39.28     13.51 o 
   5  11   7      161.87      172.15     24.86 o 
   7  11   7      139.51       85.40     23.73 o 
  -8  12   7      172.90      180.87     34.66 o 
  -6  12   7     1091.38     1123.07     42.91 o 
  -4  12   7     4359.02     4459.51     44.56 o 
  -2  12   7     3047.47     2835.39     37.47 o 
   0  12   7     6209.60     6101.42     59.28 o 
   2  12   7     4547.99     4536.61     58.87 o 
   4  12   7     4653.98     4928.34     80.88 o 
   6  12   7      247.19      234.02     40.54 o 
  -7  13   7        7.51        4.76     21.40 o 
  -5  13   7      165.50      202.12     26.51 o 
  -3  13   7     1106.82     1125.05     26.10 o 
  -1  13   7      392.40      432.34     17.69 o 
   1  13   7      904.92      856.49     23.06 o 
   3  13   7     1300.12     1200.97     33.17 o 
   5  13   7      359.26      333.28     35.71 o 
   7  13   7      258.52      182.56     42.17 o 
  -6  14   7      750.58      799.96     61.74 o 
  -4  14   7     1532.10     1511.50     36.64 o 
  -2  14   7     3124.06     3126.69     44.24 o 
   0  14   7     1999.34     2008.65     42.75 o 
   2  14   7     3137.92     3046.06     60.27 o 
   4  14   7     1355.23     1355.52     50.04 o 
   6  14   7      173.79      133.22     27.90 o 
  -7  15   7       96.34      130.50     41.33 o 
  -5  15   7     1485.51     1520.74     60.90 o 
  -3  15   7     1318.99     1284.03     35.26 o 
  -1  15   7     3269.97     3107.27     54.93 o 
   1  15   7     2415.49     2422.15     39.37 o 
   3  15   7     3346.10     3239.66     59.37 o 
   5  15   7      873.01      806.31     49.20 o 
  -6  16   7       57.14       27.21     22.11 o 
  -4  16   7     1607.47     1757.63     87.04 o 
  -2  16   7     3595.78     3438.18     43.36 o 
   0  16   7     3526.18     3196.02     73.50 o 
   2  16   7     2766.30     2627.80     58.74 o 
   4  16   7      583.61      598.32     39.21 o 
   6  16   7      124.72       70.45     24.94 o 
  -5  17   7      802.12      815.39     45.22 o 
  -3  17   7     5213.07     5434.40     90.42 o 
  -1  17   7     6450.39     6253.41     59.02 o 
   1  17   7     7880.11     7693.23    108.26 o 
   3  17   7     3236.65     3206.22     71.06 o 
   5  17   7      918.97     1000.27     53.61 o 
  -6  18   7       85.56       37.41     20.72 o 
  -4  18   7      299.67      294.63     33.03 o 
  -2  18   7      850.88      741.96     37.67 o 
   0  18   7      922.94      806.82     24.96 o 
   2  18   7      965.97      934.67     36.33 o 
   4  18   7      465.10      468.41     32.91 o 
  -5  19   7      352.39      385.38     34.24 o 
  -3  19   7     2150.38     2177.04     50.13 o 
  -1  19   7     3311.95     3249.57     62.99 o 
   1  19   7     3486.48     3394.92     66.82 o 
   3  19   7     1704.74     1635.47     83.15 o 
   5  19   7      504.27      497.60     39.06 o 
  -4  20   7       92.13       63.23     17.46 o 
  -2  20   7        1.29       30.47     11.78 o 
   0  20   7       66.00       42.80     18.38 o 
   2  20   7        0.14        9.91     10.91 o 
   4  20   7       10.41       44.89     21.99 o 
  -5  21   7      567.46      487.59     37.03 o 
  -3  21   7      495.53      467.66     28.97 o 
  -1  21   7      981.59      900.32     41.05 o 
   1  21   7      925.93     1081.58     41.22 o 
   3  21   7      879.71      783.61     51.42 o 
  -4  22   7      151.88      132.36     22.27 o 
  -2  22   7      450.17      435.09     25.95 o 
   0  22   7      441.40      379.23     41.53 o 
   2  22   7      395.46      385.69     59.44 o 
  -3  23   7      319.24      298.96     27.20 o 
  -1  23   7      672.79      714.51     64.56 o 
   1  23   7      750.93      670.90     44.48 o 
   3  23   7      585.30      539.83     44.52 o 
  -2  24   7      270.93      316.23     40.07 o 
   0  24   7      852.19      799.26     57.52 o 
   2  24   7      263.79      213.06     31.95 o 
  -1  25   7      258.88      336.86     52.07 o 
  -8   0   8      330.15      253.68     40.48 o 
  -6   0   8      331.86      401.82     29.56 o 
  -4   0   8     7437.50     7480.94     96.42 o 
  -2   0   8    18690.64    19113.16    105.26 o 
   0   0   8    19318.24    19620.40    194.66 o 
   2   0   8    18951.77    19917.78    259.93 o 
   4   0   8     4260.43     4341.55    133.37 o 
   6   0   8      548.41      670.06     74.16 o 
   8   0   8       78.17       38.97     21.57 o 
  -9   1   8        3.26       37.20     25.63 o 
  -7   1   8        1.50        8.15     20.42 o 
  -5   1   8     1202.35     1086.17     28.10 o 
  -3   1   8      157.50      174.46     19.31 o 
  -1   1   8      311.65      379.66     14.06 o 
   1   1   8     3897.96     4458.02     89.10 o 
   3   1   8      104.69      110.30     28.99 o 
   5   1   8       26.91       18.92     18.92 o 
   7   1   8      138.70      144.95     61.10 o 
  -8   2   8      201.41      213.88     27.05 o 
  -6   2   8     1964.59     1844.79     47.10 o 
  -4   2   8     5397.17     5412.10     43.87 o 
  -2   2   8    15727.65    15927.89     59.75 o 
   0   2   8     4270.51     3889.42     55.45 o 
   2   2   8     8729.72     8431.87    103.80 o 
   4   2   8     5598.85     5690.16     99.04 o 
   6   2   8      480.67      472.73     43.87 o 
   8   2   8        4.15       21.94     20.62 o 
  -9   3   8        7.02       13.43     27.43 o 
  -7   3   8       89.16       52.33     16.57 o 
  -5   3   8        9.88       31.46      8.77 o 
  -3   3   8       75.73      109.01     10.72 o 
  -1   3   8     1173.32     1067.43     23.62 o 
   1   3   8     1299.33     1308.30     37.30 o 
   3   3   8     1460.90     1601.98     53.91 o 
   5   3   8      474.50      454.17     37.31 o 
   7   3   8       71.20       52.99     19.79 o 
  -8   4   8       17.77       35.92     21.59 o 
  -6   4   8      289.68      338.41     23.27 o 
  -4   4   8    10076.86    10291.98     77.51 o 
  -2   4   8    10712.45    10641.34     78.33 o 
   0   4   8     8805.52     8496.81     61.76 o 
   2   4   8     6074.87     5730.15     67.86 o 
   4   4   8     4009.23     3985.13     85.30 o 
   6   4   8       62.77       81.25     21.51 o 
   8   4   8        5.83       25.03     16.78 o 
  -7   5   8       59.18       78.17     17.70 o 
  -5   5   8     2353.49     2376.69     35.01 o 
  -3   5   8     4575.26     4632.06     48.95 o 
  -1   5   8     7720.15     7558.42     68.80 o 
   1   5   8     7728.74     7500.10     92.71 o 
   3   5   8     2180.99     2235.16     48.37 o 
   5   5   8      596.52      581.94     56.59 o 
   7   5   8       37.51       28.41     13.09 o 
  -8   6   8       10.04       47.89     24.00 o 
  -6   6   8      220.61      231.02     35.89 o 
  -4   6   8     2196.35     2067.04     39.53 o 
  -2   6   8     8126.78     7959.18     56.00 o 
   0   6   8     5178.57     5082.59     50.97 o 
   2   6   8     2795.95     2605.35     41.23 o 
   4   6   8     1203.30     1174.34     39.86 o 
   6   6   8       21.80       31.99     26.15 o 
  -7   7   8      938.89      826.93     45.92 o 
  -5   7   8     3060.11     3234.28     44.59 o 
  -3   7   8     5635.51     5800.96     45.46 o 
  -1   7   8    14043.95    13942.28     85.48 o 
   1   7   8     8006.94     8044.90     63.16 o 
   3   7   8     3693.23     3718.04     60.24 o 
   5   7   8      800.16      897.73     36.71 o 
   7   7   8      110.96      100.40     28.55 o 
  -8   8   8       29.24       49.37     42.28 o 
  -6   8   8       26.00       57.33     14.96 o 
  -4   8   8      891.14      881.30     26.10 o 
  -2   8   8     6155.64     6197.73     57.58 o 
   0   8   8      191.83      181.86     12.02 o 
   2   8   8     2164.24     2089.03     38.67 o 
   4   8   8      511.86      457.15     46.53 o 
   6   8   8       16.79       26.26     19.21 o 
  -7   9   8      915.09      916.23     63.18 o 
  -5   9   8     3099.05     3110.98     59.23 o 
  -3   9   8    13647.43    14405.38    106.44 o 
  -1   9   8    21367.67    22105.01    140.85 o 
   1   9   8    17866.98    18081.76    107.32 o 
   3   9   8     1301.24     1311.66     33.42 o 
   5   9   8        2.97       23.94     43.32 o 
   7   9   8       41.26       65.48     24.86 o 
  -8  10   8        3.04       35.95     13.93 o 
  -6  10   8        0.86       27.88     13.61 o 
  -4  10   8        4.47       20.67     12.71 o 
  -2  10   8     1147.11     1176.63     25.94 o 
   0  10   8      514.77      478.32     20.21 o 
   2  10   8      593.01      499.53     19.32 o 
   4  10   8     1503.27     1543.35     50.80 o 
   6  10   8        2.01       11.43     20.53 o 
  -7  11   8      408.34      412.56     47.01 o 
  -5  11   8     1626.29     1562.20     44.10 o 
  -3  11   8     4239.59     4279.39     48.13 o 
  -1  11   8    11283.35    11475.31     88.55 o 
   1  11   8     8669.68     8887.37     99.14 o 
   3  11   8     2627.06     2845.45     39.02 o 
   5  11   8      560.16      569.30     61.77 o 
   7  11   8       28.64       34.92     14.13 o 
  -6  12   8      257.90      263.08     29.17 o 
  -4  12   8      201.82      172.41     17.01 o 
  -2  12   8      842.35      881.21     29.82 o 
   0  12   8     2279.89     2342.72     39.29 o 
   2  12   8      223.87      238.76     15.71 o 
   4  12   8       55.65       26.02     19.19 o 
   6  12   8        5.12       -4.06     23.95 o 
  -7  13   8       33.74       30.68     23.93 o 
  -5  13   8     1214.21     1145.98     44.20 o 
  -3  13   8     2342.85     2286.47     34.20 o 
  -1  13   8     4385.91     4447.55     51.60 o 
   1  13   8     3922.34     4070.24     53.48 o 
   3  13   8     1134.22     1194.12     37.52 o 
   5  13   8      202.10      291.18     32.40 o 
  -6  14   8      598.85      578.69     36.74 o 
  -4  14   8     2862.54     2744.96     59.80 o 
  -2  14   8     2486.10     2403.91     35.94 o 
   0  14   8     3241.94     3197.30     46.04 o 
   2  14   8      516.21      505.55     24.21 o 
   4  14   8      169.13      180.76     22.63 o 
   6  14   8       18.19       44.89     24.81 o 
  -7  15   8       87.58       55.90     42.47 o 
  -5  15   8       85.91       79.90     18.97 o 
  -3  15   8       39.52       54.36     11.14 o 
  -1  15   8     1197.51     1207.44     27.96 o 
   1  15   8     1375.27     1426.53     49.86 o 
   3  15   8      735.31      747.05     32.04 o 
   5  15   8      360.45      364.82     33.25 o 
  -6  16   8      691.08      728.52     47.98 o 
  -4  16   8     1248.88     1175.15     48.09 o 
  -2  16   8     2687.92     2600.13     38.79 o 
   0  16   8     2495.64     2534.56     38.78 o 
   2  16   8     1083.34     1121.44     36.74 o 
   4  16   8      474.37      493.30     41.14 o 
   6  16   8       76.53       54.59     19.88 o 
  -5  17   8       37.45       56.78     18.68 o 
  -3  17   8      232.51      259.63     25.53 o 
  -1  17   8      321.05      336.78     20.54 o 
   1  17   8     1663.09     1462.61     42.79 o 
   3  17   8      164.90      117.14     32.05 o 
   5  17   8       40.63       75.34     23.97 o 
  -6  18   8       46.51       45.32     18.56 o 
  -4  18   8      450.90      463.67     36.61 o 
  -2  18   8     1501.44     1588.97     51.29 o 
   0  18   8     2949.84     2865.72     45.81 o 
   2  18   8     2009.37     1950.88     49.48 o 
   4  18   8      319.98      317.68     34.63 o 
  -5  19   8      217.04      225.35     42.44 o 
  -3  19   8       13.22       23.86     11.67 o 
  -1  19   8      122.99       97.99     10.21 o 
   1  19   8       14.11       13.81     11.00 o 
   3  19   8       25.50       12.39     22.72 o 
   5  19   8       30.79       30.79     29.42 o 
  -4  20   8      172.10      224.76     28.78 o 
  -2  20   8      638.42      702.66     32.47 o 
   0  20   8      731.74      686.69     29.38 o 
   2  20   8      837.97      784.75     37.43 o 
   4  20   8      581.41      537.06     45.93 o 
  -5  21   8       14.63       51.96     15.79 o 
  -3  21   8       13.54       26.89     14.17 o 
  -1  21   8       35.47       36.27     14.57 o 
   1  21   8        2.65       11.77     12.57 o 
   3  21   8       32.00       32.55     14.71 o 
  -4  22   8      436.33      410.54     46.96 o 
  -2  22   8      387.03      370.54     27.36 o 
   0  22   8      844.66      888.21     47.88 o 
   2  22   8      413.53      371.76     33.44 o 
  -3  23   8      210.68      182.37     28.68 o 
  -1  23   8       98.71       63.75     26.08 o 
   1  23   8      123.02       62.56     25.76 o 
  -2  24   8      337.67      340.51     40.83 o 
   0  24   8      309.97      251.12     34.11 o 
  -7   1   9     1121.33     1181.64     53.57 o 
  -5   1   9      743.09      716.84     25.51 o 
  -3   1   9      466.05      371.16     11.51 o 
   1   1   9    10135.76     9165.57    163.35 o 
   3   1   9     2967.47     2740.20     69.62 o 
   5   1   9     1277.25     1398.48     51.10 o 
   7   1   9     1121.59     1129.20     66.01 o 
  -8   2   9      178.98      204.23     54.58 o 
  -6   2   9      478.43      478.14     23.66 o 
  -4   2   9      217.83      194.91     15.82 o 
  -2   2   9     1394.45     1384.79     19.27 o 
   0   2   9     1651.34     1633.50     29.04 o 
   2   2   9     3063.88     3102.53     63.13 o 
   4   2   9      774.71      832.40     42.62 o 
   6   2   9      333.43      416.61     35.98 o 
  -7   3   9      166.01      186.52     20.47 o 
  -5   3   9     3531.62     3588.78     55.25 o 
  -3   3   9     2266.47     2204.79     28.36 o 
  -1   3   9    12053.27    12101.16    107.34 o 
   1   3   9    11579.01    10960.47     99.31 o 
   3   3   9     3693.63     3634.51     76.49 o 
   5   3   9     1906.50     1831.40     62.38 o 
   7   3   9      463.64      525.64     51.44 o 
  -8   4   9      198.47      208.05     29.72 o 
  -6   4   9     1115.85     1170.76     37.82 o 
  -4   4   9     3467.51     3565.58     41.04 o 
  -2   4   9     7145.18     7362.63     64.39 o 
   0   4   9     2493.06     2598.70     40.78 o 
   2   4   9     2995.21     2792.92     51.22 o 
   4   4   9     1597.25     1399.74     49.04 o 
   6   4   9     1197.16     1103.16     41.95 o 
  -7   5   9      229.76      265.33     23.04 o 
  -5   5   9      588.89      554.44     33.80 o 
  -3   5   9      738.98      739.19     23.34 o 
  -1   5   9     2364.42     2289.10     33.58 o 
   1   5   9     4648.34     4831.88     53.03 o 
   3   5   9      587.25      598.34     28.25 o 
   5   5   9      297.10      366.43     91.37 o 
   7   5   9      113.92      133.74     68.29 o 
  -8   6   9      100.88       85.13     44.93 o 
  -6   6   9      272.82      319.55     31.18 o 
  -4   6   9     3645.98     3616.72     49.04 o 
  -2   6   9     2467.09     2266.72     35.19 o 
   0   6   9     6687.03     6723.75     56.03 o 
   2   6   9     2068.60     1982.68     46.50 o 
   4   6   9     7714.37     7615.36     88.30 o 
   6   6   9     1777.79     1947.38     79.18 o 
  -7   7   9      182.79      186.11     33.29 o 
  -5   7   9      175.05      142.63     15.75 o 
  -3   7   9      155.93      145.25      8.64 o 
  -1   7   9     2165.42     2243.88     30.46 o 
   1   7   9     4571.40     4594.88     74.06 o 
   3   7   9      446.12      461.93     31.49 o 
   5   7   9       81.49       64.15     22.84 o 
   7   7   9        9.37       73.55     23.07 o 
  -8   8   9      146.95      134.37     27.37 o 
  -6   8   9      506.15      553.68     31.93 o 
  -4   8   9     1927.07     1953.99     44.56 o 
  -2   8   9    11290.88    11505.48     76.33 o 
   0   8   9    14118.18    14203.68     90.45 o 
   2   8   9    19872.03    20012.45    129.64 o 
   4   8   9     7051.31     7328.77     86.32 o 
   6   8   9     2422.11     2476.20     99.19 o 
  -7   9   9        0.81       26.18     15.61 o 
  -5   9   9       10.70       42.67     12.61 o 
  -3   9   9       19.40       32.14      9.44 o 
  -1   9   9      401.83      381.59     16.72 o 
   1   9   9     1948.22     1852.41     37.10 o 
   3   9   9      372.31      405.12     35.82 o 
   5   9   9      387.59      460.32     47.34 o 
   7   9   9      126.65      152.22     36.30 o 
  -8  10   9      139.13      129.71     41.15 o 
  -6  10   9      630.61      636.85     45.30 o 
  -4  10   9     1696.35     1693.73     51.31 o 
  -2  10   9     8253.08     8265.87     71.70 o 
   0  10   9     8114.18     7993.09     71.56 o 
   2  10   9    10669.49    10904.83    111.74 o 
   4  10   9     4127.82     4198.77     95.31 o 
   6  10   9     1372.06     1372.33     66.27 o 
  -7  11   9       89.45       94.45     29.32 o 
  -5  11   9        0.74       11.98     10.46 o 
  -3  11   9       15.82       33.84      9.63 o 
  -1  11   9        0.54       18.69     10.30 o 
   1  11   9       68.57       64.06     12.44 o 
   3  11   9       12.96       25.35     19.96 o 
   5  11   9      235.28      207.37     32.51 o 
  -6  12   9      209.31      269.29     38.03 o 
  -4  12   9     3028.87     3207.89     47.88 o 
  -2  12   9     3005.51     2885.69     42.74 o 
   0  12   9     3967.63     3850.71     48.78 o 
   2  12   9     1170.17     1176.55     27.61 o 
   4  12   9     2909.89     3013.18    136.27 o 
   6  12   9      407.64      398.33     54.96 o 
  -7  13   9        4.13       31.66     19.35 o 
  -5  13   9        1.12       22.88     22.74 o 
  -3  13   9      404.75      446.50     22.65 o 
  -1  13   9      207.35      225.61     14.38 o 
   1  13   9      419.96      405.00     25.52 o 
   3  13   9      561.09      506.06     28.50 o 
   5  13   9       94.02       86.43     30.31 o 
  -6  14   9      403.50      399.31     34.03 o 
  -4  14   9     1407.00     1486.87     50.17 o 
  -2  14   9     3115.99     3032.08     41.51 o 
   0  14   9     1765.08     1785.10     32.63 o 
   2  14   9     1716.48     1738.18     40.96 o 
   4  14   9     1458.24     1438.85     49.00 o 
   6  14   9      598.86      525.39     51.06 o 
  -7  15   9        2.71       55.15     20.40 o 
  -5  15   9      418.02      486.96     37.23 o 
  -3  15   9      521.73      550.14     31.50 o 
  -1  15   9     1297.16     1331.49     38.62 o 
   1  15   9      410.53      487.10     21.15 o 
   3  15   9      781.17      749.40     37.08 o 
   5  15   9      526.85      596.09     43.67 o 
  -6  16   9       22.74       38.20     15.39 o 
  -4  16   9       22.15       42.00     20.54 o 
  -2  16   9      224.97      225.16     17.16 o 
   0  16   9      177.00      195.06     16.77 o 
   2  16   9      839.97      847.67     34.53 o 
   4  16   9      370.72      332.69     39.70 o 
  -5  17   9       13.20       29.80     23.08 o 
  -3  17   9      279.64      371.50     28.85 o 
  -1  17   9      270.23      329.23     22.43 o 
   1  17   9      906.82     1068.50     36.00 o 
   3  17   9      798.59      859.62     43.51 o 
   5  17   9      206.35      224.42     40.54 o 
  -6  18   9        5.52       49.88     18.58 o 
  -4  18   9        0.14       38.80     15.55 o 
  -2  18   9        1.30       19.60     15.78 o 
   0  18   9       87.18       63.78     13.84 o 
   2  18   9       49.43       27.06     13.64 o 
   4  18   9       16.77       28.29     19.91 o 
  -5  19   9      180.54      195.93     27.79 o 
  -3  19   9      457.72      515.77     35.52 o 
  -1  19   9      733.22      833.47     27.34 o 
   1  19   9     1010.04     1041.78     34.70 o 
   3  19   9      972.21      928.80     50.42 o 
  -4  20   9        4.42       43.30     18.81 o 
  -2  20   9        0.05       26.44     11.54 o 
   0  20   9       37.90       49.93     14.75 o 
   2  20   9       57.80       17.18     11.64 o 
   4  20   9        0.03       20.57     17.83 o 
  -3  21   9      646.46      751.34     42.72 o 
  -1  21   9      910.84      947.32     44.58 o 
   1  21   9      545.22      588.22     31.78 o 
   3  21   9      460.98      410.46     36.88 o 
  -4  22   9       64.67       55.44     15.27 o 
  -2  22   9       74.51       90.94     19.93 o 
   0  22   9       48.26       52.15     14.86 o 
   2  22   9      164.31      155.03     25.93 o 
  -3  23   9      111.71       97.89     22.21 o 
  -1  23   9      110.92      128.85     22.54 o 
   1  23   9      110.34      102.32     18.07 o 
   0  24   9      299.50      363.46     54.32 o 
  -8   0  10      455.75      459.88     56.37 o 
  -6   0  10      866.98      956.51     52.97 o 
  -4   0  10     1939.50     1897.25     51.26 o 
  -2   0  10     6504.05     6251.94     73.20 o 
   0   0  10     3610.46     3211.42     87.78 o 
   2   0  10     8662.70     8496.95    169.50 o 
   4   0  10     4647.93     4592.40    118.42 o 
   6   0  10      667.52      729.83     62.05 o 
  -7   1  10      496.19      440.15     29.30 o 
  -5   1  10       21.83       35.73     12.80 o 
  -3   1  10     1001.62     1049.93     26.79 o 
  -1   1  10       29.51       37.08     10.10 o 
   1   1  10     1512.82     1559.09     44.72 o 
   3   1  10      347.71      210.81     35.35 o 
   5   1  10       43.17       29.32     11.47 o 
   7   1  10       17.36       35.47     19.20 o 
  -8   2  10      281.02      286.71     72.64 o 
  -6   2  10     1480.89     1523.18     51.99 o 
  -4   2  10     5020.65     4954.73     62.80 o 
  -2   2  10    19261.80    19509.68     94.80 o 
   0   2  10    10931.60    10929.08    106.65 o 
   2   2  10     5797.29     5521.57     91.12 o 
   4   2  10     5487.16     5571.42    251.32 o 
   6   2  10     1575.98     1606.86     62.73 o 
  -7   3  10      848.40      801.32     34.65 o 
  -5   3  10     2848.66     2935.29     51.02 o 
  -3   3  10     1934.01     1994.22     33.15 o 
  -1   3  10     4391.82     4591.66     51.58 o 
   1   3  10     1592.83     1569.10     42.55 o 
   3   3  10     1332.65     1250.61     46.63 o 
   5   3  10      393.06      420.85     43.67 o 
   7   3  10      189.67      142.59     36.89 o 
  -8   4  10      398.58      307.31     33.01 o 
  -6   4  10      143.82      173.75     21.95 o 
  -4   4  10     5058.00     5202.13     52.38 o 
  -2   4  10    10610.74    10637.60     82.39 o 
   0   4  10    11279.03    11404.60     88.16 o 
   2   4  10     4928.21     4923.03     72.29 o 
   4   4  10     4789.66     4731.41     73.18 o 
   6   4  10      879.43      912.50     43.93 o 
  -7   5  10      218.25      224.20     24.11 o 
  -5   5  10     1439.78     1476.32     42.01 o 
  -3   5  10     4039.84     4162.27     79.29 o 
  -1   5  10     5204.21     5199.07     55.35 o 
   1   5  10     8326.62     8143.89    107.76 o 
   3   5  10     2963.66     2943.70     61.46 o 
   5   5  10     1615.50     1555.28     54.29 o 
   7   5  10      496.39      555.48     53.00 o 
  -8   6  10      175.94      155.25     28.84 o 
  -6   6  10      478.39      533.01     40.60 o 
  -4   6  10      552.28      538.26     23.86 o 
  -2   6  10     2194.31     2117.90     38.66 o 
   0   6  10     1641.50     1669.62     35.10 o 
   2   6  10     1169.33     1208.76     37.98 o 
   4   6  10     3230.65     3224.01    126.57 o 
   6   6  10      501.91      529.77     55.35 o 
  -7   7  10      623.13      669.57     74.53 o 
  -5   7  10     2589.67     2607.08     53.52 o 
  -3   7  10     6164.43     6353.42     69.40 o 
  -1   7  10    14261.88    14351.75     90.91 o 
   1   7  10    14059.63    14211.70    117.83 o 
   3   7  10     7064.21     7163.71     81.93 o 
   5   7  10     2832.20     2738.48     67.37 o 
   7   7  10      637.36      627.25     54.24 o 
  -8   8  10       37.39       20.24     14.94 o 
  -6   8  10       29.40       41.42     13.01 o 
  -4   8  10        0.59       23.53     14.39 o 
  -2   8  10     2756.50     2735.15     34.31 o 
   0   8  10      439.78      400.04     18.48 o 
   2   8  10     6439.15     6371.42     82.22 o 
   4   8  10      932.31      860.20     38.05 o 
   6   8  10      342.10      315.73     38.17 o 
  -7   9  10      662.64      662.40     46.30 o 
  -5   9  10     1858.41     1913.17     39.71 o 
  -3   9  10     5534.32     5590.83     71.36 o 
  -1   9  10    15381.43    15626.37    153.99 o 
   1   9  10    27108.71    27843.43    130.44 o 
   3   9  10    17262.52    18138.47    147.41 o 
   5   9  10     2398.90     2627.47    238.83 o 
   7   9  10      671.27      522.48     55.15 o 
  -8  10  10        1.74       58.48     22.77 o 
  -6  10  10       24.97       37.15     20.42 o 
  -4  10  10      272.72      247.07     18.34 o 
  -2  10  10      103.24      103.19     12.26 o 
   0  10  10      228.30      236.41     16.34 o 
   2  10  10     1417.84     1387.72     30.73 o 
   4  10  10      224.43      174.45     62.90 o 
   6  10  10       10.63       23.72     19.86 o 
  -7  11  10      530.86      553.10     52.70 o 
  -5  11  10     1507.70     1446.89     38.45 o 
  -3  11  10     2348.21     2192.45     40.36 o 
  -1  11  10     4770.19     4824.83     57.86 o 
   1  11  10     6358.45     6412.97     70.98 o 
   3  11  10     3390.01     3682.62     60.89 o 
   5  11  10     2026.18     2064.06    260.21 o 
  -6  12  10      222.14      201.93     31.03 o 
  -4  12  10      168.50      177.53     20.10 o 
  -2  12  10      185.93      171.02     18.01 o 
   0  12  10     1220.94     1166.60     28.00 o 
   2  12  10      575.55      547.57     20.76 o 
   4  12  10      267.73      226.48     31.44 o 
   6  12  10       33.25       26.19     24.21 o 
  -7  13  10      176.94      219.39     40.44 o 
  -5  13  10      909.19      965.03     38.90 o 
  -3  13  10     2207.97     2182.13     49.89 o 
  -1  13  10     3393.64     3375.15     43.15 o 
   1  13  10     5164.15     5188.44     60.75 o 
   3  13  10     2205.38     2180.07     48.14 o 
   5  13  10      893.71      950.21     66.00 o 
  -6  14  10        3.46       60.58     27.64 o 
  -4  14  10      910.00      873.05     39.13 o 
  -2  14  10     1734.95     1747.42     40.58 o 
   0  14  10     4665.93     4547.50     51.49 o 
   2  14  10     2461.58     2288.39     66.68 o 
   4  14  10      807.56      780.50     44.27 o 
   6  14  10      232.40      294.77     54.70 o 
  -5  15  10      998.76     1004.22     49.53 o 
  -3  15  10      629.34      602.46     36.05 o 
  -1  15  10     1529.95     1536.72     32.23 o 
   1  15  10     1246.01     1329.64     31.99 o 
   3  15  10      660.26      717.41     32.26 o 
   5  15  10      212.58      220.27     29.62 o 
  -6  16  10      175.24      139.36     47.58 o 
  -4  16  10      493.22      504.17     33.19 o 
  -2  16  10     1128.25     1191.85     37.82 o 
   0  16  10     1825.53     1892.06     43.97 o 
   2  16  10     1129.79     1062.06     36.37 o 
   4  16  10      720.07      874.86     86.70 o 
  -5  17  10        2.97       24.10     13.02 o 
  -3  17  10       19.04       18.73     11.27 o 
  -1  17  10       45.98       47.61     12.28 o 
   1  17  10      292.31      304.03     24.55 o 
   3  17  10      130.04      133.95     29.79 o 
   5  17  10       13.06       28.12     23.27 o 
  -4  18  10      449.82      555.01     35.28 o 
  -2  18  10      655.90      760.43     29.14 o 
   0  18  10      988.18     1051.98     29.56 o 
   2  18  10     1705.43     1737.91     54.02 o 
   4  18  10      403.12      383.28     70.81 o 
  -5  19  10        9.91       41.77     15.43 o 
  -3  19  10       57.17       54.44     18.51 o 
  -1  19  10       26.70       36.25     10.70 o 
   1  19  10       17.69       18.77     12.69 o 
   3  19  10       14.70       14.60     26.61 o 
  -4  20  10     1067.59     1124.00     60.07 o 
  -2  20  10     1777.34     1856.90     47.32 o 
   0  20  10     1503.43     1452.26     43.28 o 
   2  20  10      744.68      784.03     45.39 o 
  -3  21  10       52.32       55.65     13.59 o 
  -1  21  10      145.15      150.90     21.87 o 
   1  21  10        0.53       18.04     10.61 o 
   3  21  10       81.03       54.89     19.27 o 
  -2  22  10      404.26      433.42     48.62 o 
   0  22  10      695.56      629.43     40.29 o 
   2  22  10      312.45      206.20     44.10 o 
  -1  23  10      312.72      297.66     35.61 o 
   1  23  10      236.66      251.81     38.64 o 
  -7   1  11     2406.38     2517.79     76.78 o 
  -5   1  11     7445.07     7983.54     75.46 o 
  -3   1  11     9337.50     9714.14     93.21 o 
  -1   1  11     6133.47     6088.54     60.00 o 
   1   1  11     7738.80     7849.03    127.41 o 
   3   1  11     2674.14     2683.50     87.59 o 
   5   1  11       96.74       80.48     23.27 o 
   7   1  11      186.90      201.92     33.97 o 
  -8   2  11       41.38       43.09     22.66 o 
  -6   2  11     1044.95     1099.14     37.71 o 
  -4   2  11     1086.48     1110.68     30.23 o 
  -2   2  11     1607.94     1517.63     23.00 o 
   0   2  11       17.17       25.06     11.34 o 
   2   2  11       29.00       48.07     26.16 o 
   4   2  11        1.27       30.62     19.74 o 
   6   2  11       92.78      107.69     27.17 o 
  -7   3  11      757.37      746.56     36.57 o 
  -5   3  11     4347.74     4606.53     57.51 o 
  -3   3  11     4134.92     4270.17     47.61 o 
  -1   3  11     6100.08     6120.51     63.89 o 
   1   3  11     7521.02     7389.84    100.07 o 
   3   3  11     1670.73     1801.10     59.52 o 
   5   3  11      662.42      606.98     53.93 o 
   7   3  11      331.04      279.22     48.56 o 
  -8   4  11      108.64      107.26     35.75 o 
  -6   4  11      297.34      340.62     29.19 o 
  -4   4  11     1212.10     1269.52     28.16 o 
  -2   4  11     4003.00     3936.31     54.91 o 
   0   4  11     2095.56     2084.22     37.88 o 
   2   4  11     1080.04     1031.10     37.94 o 
   4   4  11       49.35       52.95     21.85 o 
   6   4  11       75.70       46.43     15.61 o 
  -7   5  11      785.79      708.14     35.03 o 
  -5   5  11     1405.43     1368.04     56.56 o 
  -3   5  11     2176.88     2238.05     39.37 o 
  -1   5  11     1627.51     1495.55     33.85 o 
   1   5  11     6372.38     6119.49     70.52 o 
   3   5  11     1960.73     2131.16     59.55 o 
   5   5  11      981.90      958.15     58.82 o 
   7   5  11      518.62      510.88     53.91 o 
  -8   6  11      423.70      468.20     44.46 o 
  -6   6  11      396.97      417.20     43.99 o 
  -4   6  11     2934.07     2987.52     42.54 o 
  -2   6  11     2120.03     2099.13     48.97 o 
   0   6  11     3420.97     3415.15     50.13 o 
   2   6  11      140.51       76.92     26.60 o 
   4   6  11      114.89      151.44     30.83 o 
   6   6  11        6.39       39.35     21.27 o 
  -7   7  11      140.68      148.52     22.52 o 
  -5   7  11      339.66      322.09     28.14 o 
  -3   7  11       26.37       36.34     11.22 o 
  -1   7  11       61.68       65.54     11.20 o 
   1   7  11     2222.43     2116.14     46.28 o 
   3   7  11     4942.57     5099.02     72.89 o 
   5   7  11      701.67      708.43     42.28 o 
  -8   8  11      359.35      442.19     55.71 o 
  -6   8  11     1020.74     1077.13     48.28 o 
  -4   8  11      581.88      626.34     23.02 o 
  -2   8  11      935.50      951.90     27.54 o 
   0   8  11       10.00       29.74     13.05 o 
   2   8  11      436.57      446.76     26.38 o 
   4   8  11      373.09      474.52     39.57 o 
   6   8  11      334.82      355.14     51.83 o 
  -7   9  11        6.16       11.56     21.84 o 
  -5   9  11       60.20       55.21     16.66 o 
  -3   9  11       43.20       49.70     12.98 o 
  -1   9  11      287.90      260.09     17.45 o 
   1   9  11        5.62       16.05      8.18 o 
   3   9  11      212.43      189.26     31.28 o 
   5   9  11       70.45       58.68     19.00 o 
  -6  10  11      763.96      788.78     60.54 o 
  -4  10  11      359.81      384.73     20.95 o 
  -2  10  11      981.93     1007.86     24.67 o 
   0  10  11      185.19      214.77     14.69 o 
   2  10  11     1051.79     1116.39     30.85 o 
   4  10  11     1053.93     1126.84     67.26 o 
   6  10  11      788.77      848.90     81.72 o 
  -7  11  11      120.74       40.62     26.48 o 
  -5  11  11      178.82      150.44     31.22 o 
  -3  11  11      141.61      127.24     14.53 o 
  -1  11  11      784.98      788.49     23.98 o 
   1  11  11      391.74      406.51     23.62 o 
   3  11  11     1995.33     1916.54     50.51 o 
   5  11  11      822.66      766.12     87.97 o 
  -6  12  11      122.79       59.09     18.30 o 
  -4  12  11     1057.57     1072.05     37.68 o 
  -2  12  11     1436.96     1461.14     31.49 o 
   0  12  11     3125.38     3134.71     42.70 o 
   2  12  11      555.92      568.61     23.91 o 
   4  12  11     1312.14     1285.15     62.53 o 
   6  12  11      330.48      390.12     60.59 o 
  -7  13  11      384.06      346.51     97.33 o 
  -5  13  11      276.12      269.49     26.03 o 
  -3  13  11     1051.98     1086.42     34.49 o 
  -1  13  11      592.64      583.43     23.02 o 
   1  13  11      482.31      494.77     23.67 o 
   3  13  11      418.68      416.46     36.84 o 
   5  13  11      397.28      377.85     68.95 o 
  -6  14  11      336.03      333.49     41.72 o 
  -4  14  11      989.53      942.14     46.96 o 
  -2  14  11     2397.17     2342.34     38.14 o 
   0  14  11     1373.85     1349.82     31.42 o 
   2  14  11      344.35      324.06     24.57 o 
   4  14  11      128.76      148.43     23.57 o 
  -5  15  11      583.61      575.90     51.07 o 
  -3  15  11      779.70      803.81     31.17 o 
  -1  15  11     1708.72     1580.33     39.85 o 
   1  15  11      741.78      725.36     26.06 o 
   3  15  11      317.43      314.76     26.08 o 
   5  15  11      585.97      672.46    135.92 o 
  -6  16  11      503.81      330.65     53.56 o 
  -4  16  11      780.64      713.59     41.28 o 
  -2  16  11     1168.68     1116.97     31.14 o 
   0  16  11      134.01      162.80     16.54 o 
   2  16  11      102.28       99.08     13.38 o 
   4  16  11       41.61       47.14     13.67 o 
  -5  17  11      846.31      761.71     41.31 o 
  -3  17  11     1468.72     1556.25     51.07 o 
  -1  17  11      998.07      996.00     37.10 o 
   1  17  11      716.62      776.38     33.41 o 
   3  17  11      731.31      727.40     42.40 o 
  -4  18  11      116.95       94.67     21.59 o 
  -2  18  11      388.37      364.32     33.85 o 
   0  18  11      258.66      216.44     25.30 o 
   2  18  11       23.26       27.14     14.27 o 
   4  18  11       38.61       36.01     12.58 o 
  -5  19  11      974.40      965.69     49.68 o 
  -3  19  11     1414.25     1460.47     80.87 o 
  -1  19  11     1226.06     1192.61     46.48 o 
   1  19  11      433.50      476.21     29.43 o 
   3  19  11      298.90      339.56     41.91 o 
  -4  20  11       11.49       48.90     20.92 o 
  -2  20  11        0.19       35.53     12.09 o 
   0  20  11       15.45       21.49      9.71 o 
   2  20  11        0.09       25.86     18.62 o 
  -3  21  11      627.31      596.57     41.76 o 
  -1  21  11      962.45      885.50     44.97 o 
   1  21  11      621.16      742.03     42.79 o 
  -2  22  11      104.23       95.53     56.00 o 
   0  22  11       36.91       40.15     18.25 o 
  -8   0  12      347.41      413.16     69.99 o 
  -6   0  12     1972.16     1962.16     66.60 o 
  -4   0  12     4780.87     4872.29    127.79 o 
  -2   0  12    16862.49    17567.00    124.52 o 
   0   0  12    11834.14    11365.78    206.96 o 
   2   0  12    10106.71     9691.97    216.79 o 
   4   0  12     7983.04     7767.50    192.58 o 
   6   0  12     1535.68     1618.20    114.26 o 
  -7   1  12       31.69      109.95     36.09 o 
  -5   1  12        2.32       36.11     11.24 o 
  -3   1  12      638.54      643.80     19.94 o 
  -1   1  12        0.41       10.36      9.28 o 
   1   1  12      369.58      335.97     44.46 o 
   3   1  12     1170.60     1089.34     47.98 o 
   5   1  12       51.31       77.85     22.14 o 
   7   1  12       21.68       42.19     29.51 o 
  -8   2  12      340.27      358.91     40.30 o 
  -6   2  12      861.33      923.91     32.93 o 
  -4   2  12     1750.69     1776.84     37.53 o 
  -2   2  12     9025.83     8940.32     75.53 o 
   0   2  12    10958.08    11412.64    117.67 o 
   2   2  12     3902.45     3852.67     86.14 o 
   4   2  12     2854.24     2925.52     77.68 o 
   6   2  12     1624.08     1689.91     82.06 o 
  -7   3  12       34.32       17.02     18.19 o 
  -5   3  12      443.25      426.79     25.55 o 
  -3   3  12      833.65      847.37     23.38 o 
  -1   3  12     5912.48     6046.78     67.44 o 
   1   3  12     3976.44     3979.73     92.67 o 
   3   3  12     2891.31     2992.40     76.42 o 
   5   3  12      567.33      485.11     46.21 o 
  -8   4  12      888.94      935.58    116.25 o 
  -6   4  12      510.35      572.40     42.17 o 
  -4   4  12     1758.27     1765.43     46.24 o 
  -2   4  12     3060.03     2928.82     49.18 o 
   0   4  12     3764.74     3736.98     54.06 o 
   2   4  12     1022.01     1038.96     52.31 o 
   4   4  12     1052.77      981.38     41.81 o 
   6   4  12      472.18      451.87     33.91 o 
  -7   5  12       54.64       98.27     29.01 o 
  -5   5  12      157.32      158.11     22.14 o 
  -3   5  12     1893.38     1890.98     37.93 o 
  -1   5  12     2896.96     2929.67     47.23 o 
   1   5  12     7806.84     7552.04    112.94 o 
   3   5  12     2603.42     2705.40     56.32 o 
   5   5  12      607.45      607.00     35.93 o 
  -8   6  12      267.09      206.58     60.72 o 
  -6   6  12     1528.85     1684.77     89.94 o 
  -4   6  12     2373.12     2397.58     52.68 o 
  -2   6  12     4041.96     3894.25     54.81 o 
   0   6  12     2180.16     2146.71     44.18 o 
   2   6  12       31.28       24.03     10.94 o 
   4   6  12      364.41      387.94     30.54 o 
   6   6  12      149.12      112.92     38.07 o 
  -7   7  12      226.13      218.08     39.43 o 
  -5   7  12      417.11      491.38     37.65 o 
  -3   7  12      292.55      279.67     18.52 o 
  -1   7  12      151.35      191.82     20.54 o 
   1   7  12      401.48      421.96     21.32 o 
   3   7  12       55.54       66.20     14.54 o 
   5   7  12      160.09      140.88     24.29 o 
  -6   8  12      274.64      182.50     21.23 o 
  -4   8  12       12.91        0.08     13.33 o 
  -2   8  12      102.96       88.20     16.87 o 
   0   8  12     2390.39     2392.91     50.74 o 
   2   8  12       52.58       44.03     16.26 o 
   4   8  12        2.23       48.86     12.52 o 
   6   8  12      127.90       97.75     31.42 o 
  -7   9  12      296.62      336.61     41.28 o 
  -5   9  12      601.51      636.10     39.38 o 
  -3   9  12       37.95       57.27     11.07 o 
  -1   9  12     1144.06     1093.85     32.42 o 
   1   9  12     1237.96     1119.28     32.13 o 
   3   9  12      591.96      640.05     59.10 o 
   5   9  12       78.59       94.05     40.39 o 
  -6  10  12      242.22      225.59     32.99 o 
  -4  10  12      291.13      297.24     23.54 o 
  -2  10  12      717.77      700.98     20.97 o 
   0  10  12        0.60       13.37      9.84 o 
   2  10  12     2075.20     1962.09     41.59 o 
   4  10  12      102.65       57.66     25.50 o 
   6  10  12       81.92       54.10     55.24 o 
  -7  11  12      514.11      546.85     64.63 o 
  -5  11  12     1626.64     1645.30     59.72 o 
  -3  11  12     2314.65     2297.63     43.78 o 
  -1  11  12     1932.96     1947.50     34.09 o 
   1  11  12     1912.48     1853.69     36.11 o 
   3  11  12      273.57      305.40     28.43 o 
   5  11  12      183.11      238.17     43.14 o 
  -6  12  12      700.14      674.24     53.50 o 
  -4  12  12     1108.86     1082.56     36.06 o 
  -2  12  12      350.98      350.97     23.62 o 
   0  12  12      224.43      210.39     16.64 o 
   2  12  12        7.29       40.76     12.61 o 
   4  12  12       45.17       27.77     16.91 o 
  -5  13  12      518.13      591.41     54.14 o 
  -3  13  12     1440.20     1432.77     41.20 o 
  -1  13  12     1361.09     1339.66     30.51 o 
   1  13  12     3149.23     3132.45     56.10 o 
   3  13  12     1283.09     1281.19     66.12 o 
   5  13  12      225.06      218.02     42.32 o 
  -6  14  12      217.54      196.50     42.85 o 
  -4  14  12      376.33      414.40     33.81 o 
  -2  14  12       14.74       30.21     14.06 o 
   0  14  12      115.16      153.31     16.59 o 
   2  14  12      269.58      263.42     26.10 o 
   4  14  12       85.33       72.00     26.90 o 
  -5  15  12      503.72      442.77     46.17 o 
  -3  15  12      458.77      403.55     23.98 o 
  -1  15  12     1242.30     1157.55     32.11 o 
   1  15  12     1116.53     1164.00     37.57 o 
   3  15  12      866.40      874.09     44.63 o 
  -6  16  12      360.08      457.82    135.92 o 
  -4  16  12      875.80      922.71     72.97 o 
  -2  16  12     1319.12     1238.33     36.59 o 
   0  16  12     2008.40     2006.06     40.54 o 
   2  16  12     1190.50     1275.70     61.95 o 
   4  16  12      427.20      486.68     71.19 o 
  -5  17  12      148.42      145.32     37.16 o 
  -3  17  12      556.78      502.90     32.49 o 
  -1  17  12      220.18      190.02     16.18 o 
   1  17  12      633.84      735.33     34.70 o 
   3  17  12      998.20     1173.33     69.76 o 
  -4  18  12      869.70      819.25     43.11 o 
  -2  18  12     1589.12     1596.42     62.06 o 
   0  18  12     1251.51     1282.24     59.36 o 
   2  18  12     1951.64     2068.47     67.50 o 
  -3  19  12        5.00       25.15     15.61 o 
  -1  19  12       54.21       29.89     11.63 o 
   1  19  12       48.15       36.79     14.15 o 
   3  19  12        2.85       49.69     15.90 o 
  -2  20  12      672.75      734.94     38.75 o 
   0  20  12     1243.57     1215.78     40.98 o 
   2  20  12      847.05      856.71     47.95 o 
  -3  21  12       10.79       54.35     19.96 o 
  -1  21  12      376.74      294.06     53.35 o 
   1  21  12       89.43       54.46     19.03 o 
   0  22  12      702.03      786.40     74.91 o 
  -7   1  13      686.07      630.89     49.22 o 
  -5   1  13     3514.57     3575.89     59.35 o 
  -3   1  13     6287.58     6573.72     83.22 o 
  -1   1  13     4219.14     4228.20     49.65 o 
   1   1  13     3826.83     3772.83     84.14 o 
   3   1  13     3678.80     3521.84     78.72 o 
   5   1  13      466.41      415.62     46.08 o 
  -8   2  13        0.16        3.94     19.23 o 
  -6   2  13      119.86      105.13     16.60 o 
  -4   2  13       79.38       64.30     17.99 o 
  -2   2  13      533.78      548.10     17.80 o 
   0   2  13      106.74      135.10     28.66 o 
   2   2  13       86.02       69.02     15.08 o 
   4   2  13      650.49      533.21     50.51 o 
   6   2  13      180.03      149.37     24.10 o 
  -7   3  13      753.97      733.25     50.17 o 
  -5   3  13     2983.87     3012.55     54.41 o 
  -3   3  13     3975.74     4023.39     48.69 o 
  -1   3  13     3182.40     3132.06     49.58 o 
   1   3  13     5884.61     5752.72     87.91 o 
   3   3  13     2289.17     2386.01     56.84 o 
   5   3  13      294.28      420.17     34.14 o 
  -8   4  13      476.66      378.01     51.03 o 
  -6   4  13      819.55      771.51     39.49 o 
  -4   4  13     1024.89     1067.65     38.94 o 
  -2   4  13     1666.74     1656.77     36.40 o 
   0   4  13      967.04      921.73     31.68 o 
   2   4  13     1161.90     1112.89     41.10 o 
   4   4  13      202.87      211.48     27.04 o 
   6   4  13      355.68      324.85     34.92 o 
  -7   5  13     1198.77     1193.41     84.87 o 
  -5   5  13     3966.37     4048.63     90.89 o 
  -3   5  13    10251.39    10396.77    103.91 o 
  -1   5  13     5988.41     5790.25     81.64 o 
   1   5  13     8115.54     8236.05     89.94 o 
   3   5  13     1707.34     1767.12     48.92 o 
   5   5  13      153.21       96.80     30.13 o 
  -6   6  13     1765.88     1740.58     58.44 o 
  -4   6  13     5652.28     5863.18     83.78 o 
  -2   6  13     7147.06     6970.87     68.26 o 
   0   6  13    13603.29    13443.15    135.76 o 
   2   6  13     4016.14     4089.61     68.13 o 
   4   6  13     1492.56     1561.44     49.04 o 
   6   6  13      249.60      170.07     48.05 o 
  -7   7  13      348.96      348.28     46.24 o 
  -5   7  13     3748.73     3630.05     82.11 o 
  -3   7  13     4825.27     4703.67     95.79 o 
  -1   7  13     3478.01     3326.50     49.69 o 
   1   7  13      222.39      208.88     18.67 o 
   3   7  13      829.96      863.10     58.88 o 
   5   7  13        3.51       23.81     19.77 o 
  -6   8  13     3049.76     3082.15     84.11 o 
  -4   8  13     7029.18     7090.71    103.56 o 
  -2   8  13    14430.80    14740.18    101.20 o 
   0   8  13     8850.21     8729.78    141.14 o 
   2   8  13     3953.80     4027.89     68.83 o 
   4   8  13     1302.24     1356.95     48.31 o 
   6   8  13      457.44      555.77     59.78 o 
  -7   9  13        0.21       18.20     42.19 o 
  -5   9  13       99.80       79.05     21.51 o 
  -3   9  13      210.73      213.12     19.22 o 
  -1   9  13      118.48      116.81     18.98 o 
   1   9  13      601.86      577.17     31.18 o 
   3   9  13      210.52      250.30     27.26 o 
   5   9  13        8.24       24.23     17.38 o 
  -6  10  13     3638.84     3723.77    146.52 o 
  -4  10  13     8572.29     9138.44    150.77 o 
  -2  10  13    15946.29    16431.54    163.75 o 
   0  10  13     9430.96     9631.01     87.11 o 
   2  10  13     2902.11     3155.50     66.99 o 
   4  10  13      561.84      493.12     69.62 o 
  -7  11  13       49.28       50.12     38.21 o 
  -5  11  13      688.45      674.77     38.43 o 
  -3  11  13      729.86      737.22     34.76 o 
  -1  11  13     1606.77     1507.58     38.18 o 
   1  11  13       37.46       50.30     16.54 o 
   3  11  13        0.68        7.58     24.97 o 
   5  11  13        2.39       33.95     19.73 o 
  -6  12  13     1912.37     1773.26     90.05 o 
  -4  12  13     4970.60     5095.54     74.53 o 
  -2  12  13     5939.58     6001.57     80.83 o 
   0  12  13     6990.04     7247.25     78.23 o 
   2  12  13     1591.12     1615.07     42.05 o 
   4  12  13      578.25      627.14     70.97 o 
  -5  13  13      453.30      453.96     49.95 o 
  -3  13  13     2034.85     2048.24     46.89 o 
  -1  13  13     2157.72     2183.49     40.36 o 
   1  13  13     1700.04     1659.11     39.26 o 
   3  13  13      359.77      413.76     41.40 o 
   5  13  13      118.36       73.63     30.62 o 
  -6  14  13      353.94      319.58     50.46 o 
  -4  14  13      421.45      424.29     31.80 o 
  -2  14  13      910.21      939.94     32.45 o 
   0  14  13     1088.73     1050.16     30.57 o 
   2  14  13      609.79      642.22     31.79 o 
   4  14  13      100.26      140.56     74.72 o 
  -5  15  13      738.21      811.92     94.87 o 
  -3  15  13     1100.01     1019.49     39.32 o 
  -1  15  13     1962.70     1954.14     40.36 o 
   1  15  13     1428.95     1474.84     37.06 o 
   3  15  13      103.57       83.47     22.13 o 
  -4  16  13       52.37       28.18     15.82 o 
  -2  16  13      395.71      353.01     27.74 o 
   0  16  13      162.38      182.75     17.83 o 
   2  16  13      117.61       87.72     14.10 o 
   4  16  13      425.22      529.66     74.53 o 
  -5  17  13      695.87      697.49     53.49 o 
  -3  17  13     1458.76     1396.61     59.54 o 
  -1  17  13     1371.59     1237.13     50.92 o 
   1  17  13      458.89      468.46     30.94 o 
   3  17  13      432.08      446.52     39.16 o 
  -4  18  13        0.18       35.13     20.50 o 
  -2  18  13       20.18       53.04     13.17 o 
   0  18  13       66.59       74.05     18.11 o 
   2  18  13        0.42       37.95     14.13 o 
  -3  19  13      472.62      469.10     38.00 o 
  -1  19  13      794.94      743.48     32.26 o 
   1  19  13      346.37      293.34     29.79 o 
  -2  20  13       40.63       33.48     13.62 o 
   0  20  13        6.53        9.74     10.86 o 
  -1  21  13      433.88      379.94     62.66 o 
  -6   0  14     2249.40     2442.50    179.90 o 
  -4   0  14     3317.83     3217.60     76.59 o 
  -2   0  14     8519.48     9227.61     81.51 o 
   0   0  14     4506.83     5276.15     91.52 o 
   2   0  14      377.45      530.26     51.08 o 
   4   0  14      972.41      925.44     67.16 o 
   6   0  14      369.11      427.72     78.70 o 
  -7   1  14       65.13       77.67     35.38 o 
  -5   1  14       53.08       65.52     19.49 o 
  -3   1  14      913.43      876.27     31.54 o 
  -1   1  14      465.58      489.15     25.16 o 
   1   1  14       45.98       24.17     17.90 o 
   3   1  14      442.80      436.45     59.12 o 
   5   1  14      126.71       57.35     23.78 o 
  -6   2  14     1840.02     1822.56     51.30 o 
  -4   2  14     2545.25     2626.47     68.40 o 
  -2   2  14     4662.84     4769.30     54.07 o 
   0   2  14     6748.19     7087.32     82.31 o 
   2   2  14     1549.98     1685.63     47.37 o 
   4   2  14      200.79      262.93     56.09 o 
   6   2  14      412.49      438.93     46.18 o 
  -7   3  14      399.84      388.55     34.93 o 
  -5   3  14     1650.02     1537.49     51.37 o 
  -3   3  14      907.15      838.65     35.38 o 
  -1   3  14     2724.36     2709.22     53.15 o 
   1   3  14      995.55     1126.24     67.71 o 
   3   3  14      813.99      777.32     37.96 o 
   5   3  14      323.33      376.51     41.81 o 
  -6   4  14      548.00      556.51     39.82 o 
  -4   4  14     1112.89     1099.17     43.42 o 
  -2   4  14     1934.86     1901.04     37.25 o 
   0   4  14     2762.20     2681.23     46.29 o 
   2   4  14     1641.27     1746.82     80.35 o 
   4   4  14      595.71      613.88     37.15 o 
   6   4  14      298.00      338.35     41.67 o 
  -5   5  14     2669.44     2491.48     97.52 o 
  -3   5  14     4247.88     4137.13     69.64 o 
  -1   5  14     1059.39      999.94     30.12 o 
   1   5  14     2231.29     2108.66     51.72 o 
   3   5  14     1491.85     1460.06     48.84 o 
   5   5  14      572.09      623.39     39.92 o 
  -6   6  14       41.82       42.64     17.55 o 
  -4   6  14       65.44       61.87     17.64 o 
  -2   6  14      581.03      533.28     24.62 o 
   0   6  14     2792.28     2650.35     47.13 o 
   2   6  14       92.62      135.72     24.94 o 
   4   6  14      249.33      285.26     28.64 o 
  -7   7  14     1433.27     1359.13     77.79 o 
  -5   7  14     4032.14     4109.99     77.03 o 
  -3   7  14     7841.52     7955.14     76.17 o 
  -1   7  14     7514.32     7443.74     74.45 o 
   1   7  14     7823.42     8147.09    121.22 o 
   3   7  14     2168.75     2342.03     62.63 o 
   5   7  14      594.35      677.14     58.45 o 
  -6   8  14      201.66      172.35     26.77 o 
  -4   8  14      201.61      232.62     23.77 o 
  -2   8  14     2287.36     2274.62     44.69 o 
   0   8  14      149.95      143.44     17.85 o 
   2   8  14       18.22       37.88     14.77 o 
   4   8  14       10.16        4.97     16.84 o 
  -7   9  14      854.53      869.11     93.07 o 
  -5   9  14     4923.36     5208.33    106.12 o 
  -3   9  14     8529.06     8937.13     99.81 o 
  -1   9  14     9964.61    10587.94    138.85 o 
   1   9  14     1476.96     1499.92     52.48 o 
   3   9  14     2051.03     2215.76     59.24 o 
   5   9  14      108.03      117.11     31.80 o 
  -6  10  14      137.65      164.51     29.49 o 
  -4  10  14      382.36      328.15     29.56 o 
  -2  10  14      231.82      221.96     22.30 o 
   0  10  14     2618.00     2425.58     50.92 o 
   2  10  14      240.91      276.13     33.68 o 
   4  10  14       97.51       86.50     39.25 o 
  -5  11  14     1611.82     1677.50     53.62 o 
  -3  11  14     3036.17     3010.69     56.13 o 
  -1  11  14     2817.17     2798.85     53.81 o 
   1  11  14     4074.79     4169.89     79.05 o 
   3  11  14     1395.56     1412.65     68.41 o 
   5  11  14      539.32      445.15     63.31 o 
  -6  12  14      130.45      178.06     37.90 o 
  -4  12  14        2.95       23.85     16.51 o 
  -2  12  14       18.52       30.30     15.89 o 
   0  12  14      444.03      404.20     31.78 o 
   2  12  14      175.00      161.44     16.61 o 
   4  12  14      144.39      136.13     49.66 o 
  -5  13  14     1054.75     1154.05     89.38 o 
  -3  13  14     1924.95     1938.94     69.65 o 
  -1  13  14      593.81      595.79     24.35 o 
   1  13  14     1295.62     1336.25     37.74 o 
   3  13  14     1154.27     1221.28     73.27 o 
  -4  14  14      464.96      434.10     49.26 o 
  -2  14  14      438.20      428.55     29.84 o 
   0  14  14      281.96      297.44     19.75 o 
   2  14  14      650.55      577.62     41.47 o 
   4  14  14       73.28       61.19     32.04 o 
  -5  15  14      821.13      909.48     71.05 o 
  -3  15  14      919.33      907.39     34.51 o 
  -1  15  14     1479.64     1361.35     45.55 o 
   1  15  14      790.10      771.81     28.52 o 
   3  15  14      428.75      450.19     57.60 o 
  -4  16  14      626.08      686.15     51.22 o 
  -2  16  14      518.49      475.06     28.54 o 
   0  16  14      566.60      454.92     28.37 o 
   2  16  14      365.70      285.30     28.73 o 
  -3  17  14      441.96      390.85     34.21 o 
  -1  17  14       90.93       79.50     18.29 o 
   1  17  14       10.14       53.67     14.43 o 
   3  17  14       62.89       90.80     39.16 o 
  -4  18  14      667.84      692.69     54.80 o 
  -2  18  14     1157.81     1111.17     56.08 o 
   0  18  14      410.27      342.99     26.27 o 
   2  18  14      207.13      128.38     22.66 o 
  -3  19  14       17.05       19.50     14.32 o 
  -1  19  14       34.45       44.29     19.69 o 
   1  19  14        0.25       38.78     17.15 o 
   0  20  14      614.44      548.74     37.45 o 
  -7   1  15      290.12      374.39     38.77 o 
  -5   1  15     1888.80     1972.77     48.31 o 
  -3   1  15     5123.17     5153.19    107.22 o 
  -1   1  15     5652.69     5646.71     59.45 o 
   1   1  15     3049.37     3094.49     62.19 o 
   3   1  15     2686.02     2757.49    104.33 o 
   5   1  15      421.05      507.68     65.93 o 
  -6   2  15       72.77       72.64     20.42 o 
  -4   2  15      139.10      115.53     18.49 o 
  -2   2  15      747.82      692.99     30.12 o 
   0   2  15      993.75      949.13     37.93 o 
   2   2  15        1.20       10.01     13.55 o 
   4   2  15       44.75       50.34     15.94 o 
  -7   3  15      366.05      389.10     54.18 o 
  -5   3  15     2465.01     2430.12     58.28 o 
  -3   3  15     6389.78     6485.65    123.82 o 
  -1   3  15     4344.76     4215.49     58.38 o 
   1   3  15     4386.14     4370.20     70.91 o 
   3   3  15     3151.34     3177.71     96.23 o 
   5   3  15      531.22      621.80     59.17 o 
  -6   4  15      374.09      395.77     44.86 o 
  -4   4  15      917.90      881.44     41.88 o 
  -2   4  15     1773.85     1777.77     38.91 o 
   0   4  15     1132.66     1173.04     46.56 o 
   2   4  15     1239.50     1298.46     44.96 o 
   4   4  15       63.25       36.62     16.19 o 
  -7   5  15        6.45       24.33     12.07 o 
  -5   5  15       73.71      126.92     21.60 o 
  -3   5  15     2254.43     2227.97     59.20 o 
  -1   5  15     1269.30     1176.15     32.99 o 
   1   5  15     3923.32     3758.96     72.87 o 
   3   5  15     2224.79     2330.85     78.07 o 
   5   5  15      478.63      586.17     71.06 o 
  -6   6  15      408.46      401.12     34.54 o 
  -4   6  15     1502.80     1513.03     50.74 o 
  -2   6  15     1473.55     1463.28     37.68 o 
   0   6  15     3493.71     3459.35     55.00 o 
   2   6  15     2415.73     2380.19     65.14 o 
   4   6  15      925.65     1012.30     49.38 o 
  -7   7  15       95.45       53.23     13.70 o 
  -5   7  15       43.55       40.97     14.30 o 
  -3   7  15      370.86      361.11     32.04 o 
  -1   7  15     2606.24     2632.38     50.91 o 
   1   7  15      438.63      463.26     37.01 o 
   3   7  15     1067.96     1066.85     43.24 o 
   5   7  15        6.32       30.72     26.71 o 
  -6   8  15      744.11      783.27     41.26 o 
  -4   8  15     2410.63     2413.48     81.06 o 
  -2   8  15     7510.53     7754.55    112.20 o 
   0   8  15     8111.96     8169.19    124.98 o 
   2   8  15     3198.98     3321.81     70.07 o 
   4   8  15      792.06      828.06     46.68 o 
  -5   9  15       65.75       79.10     19.99 o 
  -3   9  15      176.65      168.59     28.08 o 
  -1   9  15       18.76       50.27     14.94 o 
   1   9  15       60.44       79.90     12.18 o 
   3   9  15       72.93       51.11     20.29 o 
  -6  10  15      194.73      216.74     37.91 o 
  -4  10  15      908.77      925.41     45.16 o 
  -2  10  15     4409.29     4391.60     78.32 o 
   0  10  15     7140.95     7146.55    109.45 o 
   2  10  15     3684.31     4055.05     74.13 o 
   4  10  15      794.86      854.23     62.20 o 
  -5  11  15        1.75       22.53     13.45 o 
  -3  11  15       15.70       30.52     13.84 o 
  -1  11  15     1394.80     1376.39     38.08 o 
   1  11  15      356.81      390.76     26.75 o 
   3  11  15       83.39       80.40     30.56 o 
  -6  12  15       83.25      135.86     30.76 o 
  -4  12  15      544.07      523.37     36.28 o 
  -2  12  15     1115.84     1077.67     35.22 o 
   0  12  15     2653.97     2695.87     52.33 o 
   2  12  15     1821.79     1768.31     55.23 o 
   4  12  15      767.98      845.21     58.12 o 
  -5  13  15       66.03       56.69     26.47 o 
  -3  13  15      643.26      590.74     33.15 o 
  -1  13  15      777.34      787.28     41.09 o 
   1  13  15     1158.81     1097.24     58.08 o 
   3  13  15      347.86      318.59     41.87 o 
  -4  14  15      790.28      839.87     55.93 o 
  -2  14  15     1389.42     1435.04     42.96 o 
   0  14  15     1447.36     1457.58     50.48 o 
   2  14  15      988.17     1038.29     52.25 o 
  -3  15  15      747.41      651.04     34.18 o 
  -1  15  15     1023.78      893.71     37.84 o 
   1  15  15     1555.71     1710.99     86.26 o 
   3  15  15      560.02      511.02     53.77 o 
  -4  16  15      148.45      129.26     94.78 o 
  -2  16  15      489.90      493.38     29.66 o 
   0  16  15      434.82      387.19     24.71 o 
   2  16  15        0.71       27.24     16.11 o 
  -3  17  15      678.03      708.59     69.39 o 
  -1  17  15     1384.74     1358.84     55.81 o 
   1  17  15      652.28      586.23     35.00 o 
  -2  18  15        7.66       37.77     15.67 o 
   0  18  15       89.38       56.06     16.87 o 
  -1  19  15     1460.25     1510.80     53.31 o 
  -6   0  16     2534.95     2538.47    174.99 o 
  -4   0  16     4837.57     4973.77    109.75 o 
  -2   0  16    11561.81    11758.89    250.85 o 
   0   0  16    15853.80    14946.11    270.87 o 
   2   0  16     3923.32     3688.14    136.58 o 
   4   0  16     1491.90     1363.76    103.48 o 
  -7   1  16       33.17       23.50     22.01 o 
  -5   1  16       10.94       47.80     11.60 o 
  -3   1  16      188.07      158.51     31.34 o 
  -1   1  16      291.46      311.75     21.40 o 
   1   1  16        9.53       25.50     11.00 o 
   3   1  16       20.37       14.80     16.21 o 
   5   1  16       33.05       50.44     19.82 o 
  -6   2  16     2618.58     2478.63     90.82 o 
  -4   2  16     5484.13     5508.55    104.02 o 
  -2   2  16     7105.66     6574.25     99.14 o 
   0   2  16    10706.17    10051.95    183.04 o 
   2   2  16     6100.74     5776.65     93.90 o 
   4   2  16      969.52      980.46     53.45 o 
  -7   3  16       45.40       41.63     18.26 o 
  -5   3  16     1013.02      955.55     48.51 o 
  -3   3  16      876.52      757.36     50.68 o 
  -1   3  16     2257.24     2181.02     47.55 o 
   1   3  16      949.24      897.85     42.73 o 
   3   3  16      296.62      327.23     37.24 o 
   5   3  16       41.45       57.44     15.41 o 
  -6   4  16     1597.09     1565.78     80.31 o 
  -4   4  16     2813.51     2584.64     64.53 o 
  -2   4  16     3828.77     3748.24     77.21 o 
   0   4  16     2283.53     2268.68     56.33 o 
   2   4  16     1568.28     1591.61     50.63 o 
   4   4  16      351.97      361.34     51.37 o 
  -5   5  16      862.79      848.26     41.20 o 
  -3   5  16     4511.11     4373.44     95.19 o 
  -1   5  16     2460.82     2365.04     48.06 o 
   1   5  16     1453.41     1332.38     46.45 o 
   3   5  16     1031.92     1003.33     67.16 o 
   5   5  16      522.83      516.54     48.45 o 
  -6   6  16      346.23      287.06     30.28 o 
  -4   6  16      249.24      207.48     48.21 o 
  -2   6  16       79.36       49.47     15.51 o 
   0   6  16     2136.34     2091.58     50.52 o 
   2   6  16      426.50      373.74     38.23 o 
   4   6  16      179.09      180.43     24.18 o 
  -5   7  16      581.23      613.90     46.17 o 
  -3   7  16     1816.11     1845.30     53.49 o 
  -1   7  16     1386.81     1449.66     45.55 o 
   1   7  16     3187.59     3224.41     69.06 o 
   3   7  16     1756.69     1786.44     58.82 o 
  -6   8  16       25.58       33.42     17.82 o 
  -4   8  16       14.96       -2.67     16.82 o 
  -2   8  16      426.87      448.92     47.87 o 
   0   8  16      747.77      752.62     30.77 o 
   2   8  16      382.44      481.50     35.84 o 
   4   8  16       29.64        5.55     18.43 o 
  -5   9  16      819.95      765.98     42.85 o 
  -3   9  16     1520.81     1471.15     52.96 o 
  -1   9  16     6540.04     6689.66    100.70 o 
   1   9  16     2450.25     2531.86     75.64 o 
   3   9  16     3173.45     3321.38    110.93 o 
  -6  10  16       39.66       68.45     27.93 o 
  -4  10  16       35.62       43.66     12.63 o 
  -2  10  16      545.84      505.92     29.19 o 
   0  10  16        1.58       -4.02     12.54 o 
   2  10  16        0.77       -3.55     13.36 o 
   4  10  16       31.74       36.09     13.56 o 
  -5  11  16      620.02      605.22     50.09 o 
  -3  11  16     1591.76     1551.10     59.33 o 
  -1  11  16     1120.62     1170.21     38.15 o 
   1  11  16     2238.54     2232.48     60.49 o 
   3  11  16     1139.46     1317.24     72.83 o 
  -4  12  16      113.40       92.67     23.46 o 
  -2  12  16        6.29       23.92     14.96 o 
   0  12  16       39.50       40.98     14.23 o 
   2  12  16        3.24       30.19      9.35 o 
  -5  13  16      833.98      925.38    135.35 o 
  -3  13  16     3027.85     3008.79    102.77 o 
  -1  13  16     1597.30     1501.74     44.06 o 
   1  13  16      803.79      868.63     41.37 o 
   3  13  16      868.73      906.43     59.02 o 
  -4  14  16      852.51      905.38     64.12 o 
  -2  14  16     1170.38     1161.41     48.23 o 
   0  14  16      260.27      292.04     24.78 o 
   2  14  16      700.17      629.72     52.67 o 
  -3  15  16      760.70      735.47     44.17 o 
  -1  15  16     1312.18     1318.80     42.22 o 
   1  15  16      879.25     1015.84     54.63 o 
  -2  16  16     1691.45     1821.90     67.21 o 
   0  16  16     1819.85     1955.79     71.43 o 
  -1  17  16      926.11      986.59     39.98 o 
  -5   1  17     1077.83     1099.45     39.38 o 
  -3   1  17     3188.65     3221.99     70.23 o 
  -1   1  17     6115.06     6129.40    111.81 o 
   1   1  17     4863.81     4637.46     70.91 o 
   3   1  17     3902.67     3844.99    192.66 o 
  -6   2  17        6.52       34.48     14.22 o 
  -4   2  17       11.08       21.04     18.18 o 
  -2   2  17       24.13       43.35     26.96 o 
   0   2  17      720.08      759.37     50.68 o 
   2   2  17      190.07      218.74     25.56 o 
   4   2  17      310.28      332.36     37.72 o 
  -5   3  17      737.81      778.01     44.05 o 
  -3   3  17     3259.68     3141.17     71.99 o 
  -1   3  17     3354.32     3384.44     80.41 o 
   1   3  17     2107.43     2204.45     61.69 o 
   3   3  17     2969.95     2901.96     98.64 o 
  -6   4  17       66.99       78.39     18.81 o 
  -4   4  17      304.51      296.37     28.82 o 
  -2   4  17     1298.38     1335.45     46.94 o 
   0   4  17     1412.57     1345.82     45.25 o 
   2   4  17     2342.30     2278.98     70.02 o 
   4   4  17      652.34      661.31     46.50 o 
  -5   5  17      586.82      599.30     57.39 o 
  -3   5  17     2275.85     2199.26     60.20 o 
  -1   5  17      512.07      518.90     29.38 o 
   1   5  17      629.59      682.65     37.18 o 
   3   5  17      641.64      650.93     44.09 o 
  -6   6  17      370.97      354.22     41.06 o 
  -4   6  17     1333.08     1316.34     57.25 o 
  -2   6  17     2092.73     2104.16     62.11 o 
   0   6  17     2121.95     2107.63     54.95 o 
   2   6  17     2052.95     2128.02     66.26 o 
   4   6  17      986.78      971.81     44.84 o 
  -5   7  17      503.23      450.84     34.15 o 
  -3   7  17      201.01      186.88     31.21 o 
  -1   7  17     1381.71     1288.70     38.32 o 
   1   7  17      295.55      324.60     30.65 o 
   3   7  17      885.36      971.50     50.58 o 
  -4   8  17      925.22     1001.21     53.18 o 
  -2   8  17     2117.81     2241.21     61.41 o 
   0   8  17     4969.33     5158.28     71.77 o 
   2   8  17     3676.67     3914.61    103.58 o 
  -5   9  17        6.39       44.32     18.34 o 
  -3   9  17       81.37       83.61     23.81 o 
  -1   9  17       28.69       15.10     20.10 o 
   1   9  17       20.92       32.02     13.44 o 
   3   9  17       86.32      112.15     21.09 o 
  -4  10  17     1163.02     1122.64     48.39 o 
  -2  10  17     1448.37     1452.04     43.81 o 
   0  10  17     3307.67     3381.17     78.81 o 
   2  10  17     2851.00     3084.19     72.68 o 
  -5  11  17      177.50      132.34     29.87 o 
  -3  11  17      105.83       59.73     21.18 o 
  -1  11  17       69.78       47.68     22.44 o 
   1  11  17      111.81       64.45     21.90 o 
   3  11  17       44.01       46.56     19.58 o 
  -4  12  17     1048.46      935.97    100.21 o 
  -2  12  17     1386.76     1386.31     52.49 o 
   0  12  17     1184.79     1135.57     51.66 o 
   2  12  17      932.83      984.78     66.01 o 
  -3  13  17      459.65      443.87     36.62 o 
  -1  13  17      210.09      258.77     25.42 o 
   1  13  17      349.48      339.02     27.64 o 
  -2  14  17      429.50      428.09     30.07 o 
   0  14  17      700.25      631.85     35.17 o 
  -3  15  17      945.21      847.99     55.23 o 
  -1  15  17      984.04      874.32     41.64 o 
   1  15  17     1062.72     1113.93     64.33 o 
  -2  16  17      130.14      109.00     20.20 o 
   0  16  17      917.73      940.68     47.82 o 
  -6   0  18      884.78      914.54    113.98 o 
  -4   0  18     1170.72     1405.57     90.80 o 
  -2   0  18      902.35      971.03     99.88 o 
   0   0  18     3554.69     3762.87     80.20 o 
   2   0  18     1237.69     1495.58     80.02 o 
   4   0  18      606.43      660.89     50.75 o 
  -5   1  18       32.27       28.63     14.25 o 
  -3   1  18       51.99       48.71     12.13 o 
  -1   1  18      226.80      152.51     33.42 o 
   1   1  18      186.00      144.97     20.08 o 
   3   1  18       25.04       31.40     14.23 o 
  -6   2  18      388.92      499.45     34.70 o 
  -4   2  18     1206.70     1174.61     45.29 o 
  -2   2  18      936.51      989.24    134.69 o 
   0   2  18     1635.37     1685.80     42.22 o 
   2   2  18     2018.38     1913.18     62.48 o 
  -5   3  18      493.19      428.44     35.29 o 
  -3   3  18      211.50      235.84     31.97 o 
  -1   3  18      403.37      386.92     39.46 o 
   1   3  18      332.00      319.91     29.98 o 
   3   3  18      144.92      103.22     27.76 o 
  -4   4  18      777.39      845.48     63.57 o 
  -2   4  18     3115.39     3086.31     81.05 o 
   0   4  18     2430.05     2328.88     58.34 o 
   2   4  18     2014.03     2067.52     76.64 o 
  -5   5  18      338.23      368.17     35.64 o 
  -3   5  18     2050.86     2017.43     62.87 o 
  -1   5  18     2135.63     2148.33    110.37 o 
   1   5  18      500.84      527.81     53.24 o 
   3   5  18      174.15      198.15     38.88 o 
  -4   6  18     1040.14      978.08     51.48 o 
  -2   6  18      278.74      260.52     26.76 o 
   0   6  18     1833.78     1784.42     59.00 o 
   2   6  18     1201.50     1164.99     63.97 o 
  -5   7  18      946.81      887.80     63.81 o 
  -3   7  18     2364.73     2381.37     68.03 o 
  -1   7  18     1064.05     1015.27     38.91 o 
   1   7  18     1022.68      974.01     42.62 o 
   3   7  18      203.19      182.78     62.62 o 
  -4   8  18       13.12       21.86     12.28 o 
  -2   8  18       10.36       11.09     14.94 o 
   0   8  18      325.03      238.18     51.68 o 
   2   8  18      432.59      492.32     36.12 o 
  -5   9  18      898.93      894.56     45.08 o 
  -3   9  18      476.57      470.02     36.77 o 
  -1   9  18     2332.02     2177.21     53.57 o 
   1   9  18      838.21      849.21     45.14 o 
  -4  10  18        6.01       42.55     18.77 o 
  -2  10  18       79.97       78.03     23.17 o 
   0  10  18      141.21      148.89     25.72 o 
   2  10  18      177.85      212.26     24.19 o 
  -3  11  18     1911.16     1895.80     80.02 o 
  -1  11  18     1073.65     1067.89     39.37 o 
   1  11  18     1189.80     1099.66     57.86 o 
  -2  12  18      261.11      250.15     31.48 o 
   0  12  18      543.03      542.14     32.42 o 
  -3  13  18     1014.37     1062.97     47.94 o 
  -1  13  18     1457.42     1404.55     71.44 o 
   1  13  18      448.96      449.05     54.70 o 
  -2  14  18     1196.13     1156.80     50.36 o 
   0  14  18      344.40      302.73     33.21 o 
  -5   1  19     1049.37     1030.67     44.24 o 
  -3   1  19     1672.24     1740.49     88.75 o 
  -1   1  19     2471.23     2681.22     87.56 o 
   1   1  19     2276.98     2329.14     72.74 o 
   3   1  19     2101.48     2219.89     56.74 o 
  -4   2  19     1064.55     1024.40     79.15 o 
  -2   2  19      343.11      372.72     42.74 o 
   0   2  19     1163.63     1079.87     42.13 o 
   2   2  19      448.46      360.62     33.70 o 
  -5   3  19      509.61      556.98     37.74 o 
  -3   3  19     1406.53     1389.93     65.39 o 
  -1   3  19     2429.78     2265.56    201.28 o 
   1   3  19      483.88      465.16     35.16 o 
   3   3  19      547.96      540.57     62.54 o 
  -4   4  19      637.94      579.31     38.77 o 
  -2   4  19     1273.86     1329.08     61.41 o 
   0   4  19      908.28      876.12     40.02 o 
   2   4  19     1193.32     1174.25     77.57 o 
  -5   5  19      515.65      490.91     39.49 o 
  -3   5  19     2078.51     2006.20     77.16 o 
  -1   5  19     1190.99     1057.26     57.70 o 
   1   5  19      467.35      493.61     33.42 o 
  -4   6  19      675.41      678.56     43.44 o 
  -2   6  19     1427.84     1339.17     62.11 o 
   0   6  19      929.07      878.84     44.49 o 
   2   6  19      787.26      755.08     51.02 o 
  -3   7  19       47.29       41.21     17.21 o 
  -1   7  19       92.63      118.59     28.71 o 
   1   7  19       53.03       32.75     21.23 o 
  -4   8  19      520.03      586.76     40.68 o 
  -2   8  19       21.93       45.34     18.18 o 
   0   8  19       56.23       28.33     13.19 o 
   2   8  19       66.42       34.54     16.19 o 
  -3   9  19        3.57       35.09     17.78 o 
  -1   9  19        6.00       34.00     13.97 o 
   1   9  19       77.44       81.75     27.07 o 
  -2  10  19      161.04      114.55     25.37 o 
   0  10  19      120.16       85.67     16.80 o 
  -3  11  19       21.84       34.07     15.11 o 
  -1  11  19        0.30       30.78     13.23 o 
  -2  12  19     1646.03     1640.19     88.85 o 
   0  12  19     1179.47     1220.41     42.31 o 
  -4   0  20     2107.65     2098.32    108.78 o 
  -2   0  20      929.27      930.17     78.51 o 
   0   0  20     1988.68     2145.24    129.40 o 
   2   0  20     1389.07     1402.56     64.41 o 
  -3   1  20       21.77       21.99     17.35 o 
  -1   1  20        0.35       49.81     20.90 o 
   1   1  20       88.53       40.99     16.22 o 
  -4   2  20     2080.17     2034.29     74.37 o 
  -2   2  20     1596.98     1725.83     72.68 o 
   0   2  20     1092.11     1160.59     62.92 o 
   2   2  20     1588.08     1648.01     48.94 o 
  -3   3  20      340.88      392.20     45.66 o 
  -1   3  20      139.51      214.61     52.69 o 
   1   3  20      142.65      144.28     27.09 o 
  -4   4  20      962.42      980.62     52.76 o 
  -2   4  20     2500.73     2257.51    101.40 o 
   0   4  20     2062.41     1847.24    101.30 o 
  -3   5  20      734.08      775.10     46.93 o 
  -1   5  20     2218.03     2130.88     82.41 o 
   1   5  20     1297.28     1476.65     67.24 o 
  -2   6  20     1428.19     1565.70     70.08 o 
   0   6  20     1522.49     1469.46     65.36 o 
  -3   7  20     3343.56     3525.79     83.55 o 
  -1   7  20     3180.58     3334.94    114.75 o 
   1   7  20     3032.60     3381.80     77.95 o 
  -2   8  20      174.76      181.64     29.46 o 
   0   8  20      166.04      160.49     25.82 o 
  -1   9  20     3883.11     4235.59     86.47 o 
  -3   1  21     2575.36     2579.01     87.31 o 
  -1   1  21     1401.00     1204.43     66.40 o 
  -2   2  21      292.40      288.01     50.69 o 
   0   2  21      358.02      457.02     43.07 o 
  -1   3  21     2316.10     2358.89     83.58 o 
  -2   4  21     1296.55     1232.36     62.53 o 
   0   4  21      562.76      474.19     89.10 o 
  -1   5  21      815.01      824.85     53.62 o 
                                                 
